# Supplementary material for: “Rhizoponics”: a novel hydroponic rhizotron for root system analyses on mature Arabidopsis thaliana plants
Source: Plant Methods. 2015 Jan 23;11:3. doi: 10.1186/s13007-015-0046-x (PMC4318444; doi:10.1186/s13007-015-0046-x)
Supplement: Additional file 3: — Rhizoponics blueprints (readable with FreeCAD 3D: http://www.freecadweb.org/ ). [file 13007_2015_46_MOESM3_ESM.zip]

Archive with 75 entries (75 files):
- Document.xml
- PartShape.brp
- PartShape1.brp
- PartShape2.brp
- PartShape3.brp
- PartShape4.brp
- PartShape5.brp
- PartShape6.brp
- PartShape7.brp
- PartShape8.brp
- PartShape9.brp
- PartShape10.brp
- PartShape11.brp
- PartShape12.brp
- PartShape13.brp
- PartShape14.brp
- PartShape15.brp
- PartShape16.brp
- PartShape17.brp
- PartShape18.brp
- PartShape19.brp
- PartShape20.brp
- PartShape21.brp
- PartShape22.brp
- PartShape23.brp
- PartShape24.brp
- PartShape25.brp
- PartShape26.brp
- PartShape27.brp
- PartShape28.brp
- PartShape29.brp
- PartShape30.brp
- PartShape31.brp
- PartShape32.brp
- PartShape33.brp
- PartShape34.brp
- PartShape35.brp
- PartShape36.brp
- file1yvKmR.svg
- filedHnvqA.svg
- GuiDocument.xml
- DiffuseColor
- DiffuseColor1
- DiffuseColor2
- DiffuseColor3
- DiffuseColor4
- DiffuseColor5
- DiffuseColor6
- DiffuseColor7
- DiffuseColor8
- DiffuseColor9
- DiffuseColor10
- DiffuseColor11
- DiffuseColor12
- DiffuseColor13
- DiffuseColor14
- DiffuseColor15
- DiffuseColor16
- DiffuseColor17
- DiffuseColor18
- DiffuseColor19
- DiffuseColor20
- DiffuseColor21
- DiffuseColor22
- DiffuseColor23
- DiffuseColor24
- DiffuseColor25
- DiffuseColor26
- DiffuseColor27
- DiffuseColor28
- DiffuseColor29
- DiffuseColor30
- DiffuseColor31
- DiffuseColor32
- DiffuseColor33
