# Supplementary material for: “Rhizoponics”: a novel hydroponic rhizotron for root system analyses on mature Arabidopsis thaliana plants
Source: Plant Methods. 2015 Jan 23;11:3. doi: 10.1186/s13007-015-0046-x (PMC4318444; doi:10.1186/s13007-015-0046-x)
Supplement: Additional file 3: — Rhizoponics blueprints (readable with FreeCAD 3D: http://www.freecadweb.org/ ). [file 13007_2015_46_MOESM3_ESM.zip › Document.xml]

<?xml version='1.0' encoding='utf-8'?>
<!--
 FreeCAD Document, see http://free-cad.sourceforge.net for more information...
-->
<Document SchemaVersion="4">
	<Properties Count="9">
		<Property name="Comment" type="App::PropertyString">
			<String value=""/>
		</Property>
		<Property name="Company" type="App::PropertyString">
			<String value=""/>
		</Property>
		<Property name="CreatedBy" type="App::PropertyString">
			<String value=""/>
		</Property>
		<Property name="CreationDate" type="App::PropertyString">
			<String value="Thu May 23 09:45:26 2013 "/>
		</Property>
		<Property name="FileName" type="App::PropertyString">
			<String value="/Users/guillaumelobet/Dropbox/research/projects/lab_harwares/rhizotron_arabido/rhizotron_blueprints_3.FCStd"/>
		</Property>
		<Property name="Id" type="App::PropertyString">
			<String value="de10a2f1-cd1c-4a2f-9940-867b8243fa6e"/>
		</Property>
		<Property name="Label" type="App::PropertyString">
			<String value="rhizotron_blueprints_3"/>
		</Property>
		<Property name="LastModifiedBy" type="App::PropertyString">
			<String value=""/>
		</Property>
		<Property name="LastModifiedDate" type="App::PropertyString">
			<String value="Tue Oct 15 09:11:35 2013 "/>
		</Property>
	</Properties>
	<Objects Count="40">
		<Object type="Sketcher::SketchObject" name="Sketch" />
		<Object type="PartDesign::Pad" name="Pad" />
		<Object type="Part::Box" name="Box" />
		<Object type="Part::Box" name="Box001" />
		<Object type="Part::Box" name="Box002" />
		<Object type="Part::Cylinder" name="Cylinder" />
		<Object type="Part::Cone" name="Cone" />
		<Object type="Part::Cylinder" name="Cylinder001" />
		<Object type="Part::MultiFuse" name="Fusion" />
		<Object type="Part::MultiFuse" name="Fusion001" />
		<Object type="Part::Cut" name="Cut" />
		<Object type="Part::Cut" name="Cut001" />
		<Object type="Part::Cylinder" name="Cylinder002" />
		<Object type="Part::Cylinder" name="Cylinder003" />
		<Object type="Part::MultiFuse" name="Fusion002" />
		<Object type="Part::Cut" name="Cut002" />
		<Object type="Sketcher::SketchObject" name="Sketch001" />
		<Object type="PartDesign::Pad" name="Pad002" />
		<Object type="Part::Cylinder" name="Cylinder004" />
		<Object type="Sketcher::SketchObject" name="Sketch002" />
		<Object type="Part::Cylinder" name="Cylinder006" />
		<Object type="PartDesign::Pad" name="Pad003" />
		<Object type="Part::Cylinder" name="Cylinder008" />
		<Object type="Part::Cylinder" name="Cylinder009" />
		<Object type="Part::Cylinder" name="Cylinder011" />
		<Object type="Part::MultiFuse" name="Fusion003" />
		<Object type="Part::Cylinder" name="Cylinder012" />
		<Object type="Part::MultiFuse" name="Fusion004" />
		<Object type="Part::Cut" name="Cut003" />
		<Object type="Part::Cut" name="Cut004" />
		<Object type="Part::Mirroring" name="Part__Mirroring" />
		<Object type="Part::Mirroring" name="Part__Mirroring001" />
		<Object type="Part::Mirroring" name="Part__Mirroring002" />
		<Object type="Part::Cut" name="Cut005" />
		<Object type="Drawing::FeaturePage" name="Page" />
		<Object type="Drawing::FeatureViewPart" name="Ortho" />
		<Object type="Drawing::FeatureViewPart" name="Ortho001" />
		<Object type="Drawing::FeatureViewPart" name="Ortho002" />
		<Object type="Drawing::FeatureViewPart" name="View" />
		<Object type="Drawing::FeaturePage" name="Page001" />
	</Objects>
	<ObjectData Count="40">
		<Object name="Sketch">
			<Properties Count="8">
				<Property name="Constraints" type="Sketcher::PropertyConstraintList">
					<ConstraintList count="21">
						<Constrain Name="" Type="3" Value="0.000000000000" First="0" FirstPos="0" Second="-2000" SecondPos="0" Third="-2000" ThirdPos="0" LabelDistance="10.000000000000" LabelPosition="0.000000000000" />
						<Constrain Name="" Type="1" Value="0.000000000000" First="0" FirstPos="2" Second="1" SecondPos="1" Third="-2000" ThirdPos="0" LabelDistance="10.000000000000" LabelPosition="0.000000000000" />
						<Constrain Name="" Type="1" Value="0.000000000000" First="1" FirstPos="2" Second="2" SecondPos="1" Third="-2000" ThirdPos="0" LabelDistance="10.000000000000" LabelPosition="0.000000000000" />
						<Constrain Name="" Type="3" Value="0.000000000000" First="2" FirstPos="0" Second="-2000" SecondPos="0" Third="-2000" ThirdPos="0" LabelDistance="10.000000000000" LabelPosition="0.000000000000" />
						<Constrain Name="" Type="1" Value="0.000000000000" First="2" FirstPos="2" Second="3" SecondPos="1" Third="-2000" ThirdPos="0" LabelDistance="10.000000000000" LabelPosition="0.000000000000" />
						<Constrain Name="" Type="2" Value="0.000000000000" First="3" FirstPos="0" Second="-2000" SecondPos="0" Third="-2000" ThirdPos="0" LabelDistance="10.000000000000" LabelPosition="0.000000000000" />
						<Constrain Name="" Type="1" Value="0.000000000000" First="3" FirstPos="2" Second="4" SecondPos="1" Third="-2000" ThirdPos="0" LabelDistance="10.000000000000" LabelPosition="0.000000000000" />
						<Constrain Name="" Type="1" Value="0.000000000000" First="4" FirstPos="2" Second="5" SecondPos="1" Third="-2000" ThirdPos="0" LabelDistance="10.000000000000" LabelPosition="0.000000000000" />
						<Constrain Name="" Type="3" Value="0.000000000000" First="5" FirstPos="0" Second="-2000" SecondPos="0" Third="-2000" ThirdPos="0" LabelDistance="10.000000000000" LabelPosition="0.000000000000" />
						<Constrain Name="" Type="1" Value="0.000000000000" First="5" FirstPos="2" Second="6" SecondPos="1" Third="-2000" ThirdPos="0" LabelDistance="10.000000000000" LabelPosition="0.000000000000" />
						<Constrain Name="" Type="1" Value="0.000000000000" First="6" FirstPos="2" Second="0" SecondPos="1" Third="-2000" ThirdPos="0" LabelDistance="10.000000000000" LabelPosition="0.000000000000" />
						<Constrain Name="" Type="2" Value="0.000000000000" First="6" FirstPos="0" Second="-2000" SecondPos="0" Third="-2000" ThirdPos="0" LabelDistance="10.000000000000" LabelPosition="0.000000000000" />
						<Constrain Name="" Type="10" Value="0.000000000000" First="1" FirstPos="0" Second="2" SecondPos="0" Third="-2000" ThirdPos="0" LabelDistance="10.000000000000" LabelPosition="0.000000000000" />
						<Constrain Name="" Type="6" Value="20.000000000000" First="3" FirstPos="0" Second="-2000" SecondPos="0" Third="-2000" ThirdPos="0" LabelDistance="19.776357650757" LabelPosition="0.000000000000" />
						<Constrain Name="" Type="6" Value="5.000000000000" First="1" FirstPos="0" Second="-2000" SecondPos="0" Third="-2000" ThirdPos="0" LabelDistance="-32.951370239258" LabelPosition="0.000000000000" />
						<Constrain Name="" Type="6" Value="5.000000000000" First="0" FirstPos="0" Second="-2000" SecondPos="0" Third="-2000" ThirdPos="0" LabelDistance="34.201656341553" LabelPosition="0.000000000000" />
						<Constrain Name="" Type="7" Value="25.000000000000" First="2" FirstPos="2" Second="4" SecondPos="2" Third="-2000" ThirdPos="0" LabelDistance="38.809856414795" LabelPosition="0.000000000000" />
						<Constrain Name="" Type="8" Value="-30.000000000000" First="2" FirstPos="2" Second="0" SecondPos="1" Third="-2000" ThirdPos="0" LabelDistance="-52.140880584717" LabelPosition="0.000000000000" />
						<Constrain Name="" Type="9" Value="2.497486000000" First="3" FirstPos="2" Second="4" SecondPos="1" Third="-2000" ThirdPos="0" LabelDistance="5.395969867706" LabelPosition="0.000000000000" />
						<Constrain Name="" Type="8" Value="5.000000000000" First="1" FirstPos="2" Second="-2000" SecondPos="0" Third="-2000" ThirdPos="0" LabelDistance="12.915459632874" LabelPosition="0.000000000000" />
						<Constrain Name="" Type="7" Value="-25.000000000000" First="1" FirstPos="2" Second="-2000" SecondPos="0" Third="-2000" ThirdPos="0" LabelDistance="12.915459632874" LabelPosition="0.000000000000" />
					</ConstraintList>
				</Property>
				<Property name="ExternalGeometry" type="App::PropertyLinkSubList">
					<LinkSubList count="0">
					</LinkSubList>
				</Property>
				<Property name="Geometry" type="Part::PropertyGeometryList">
					<GeometryList count="7">
						<Geometry  type="Part::GeomLineSegment">
							<Construction value="0"/>
							<LineSegment StartX="-20.000000000000" StartY="0.000000000000" StartZ="0.000000000000" EndX="-20.000000000000" EndY="5.000000000000" EndZ="0.000000000000"/>
						</Geometry>
						<Geometry  type="Part::GeomLineSegment">
							<Construction value="0"/>
							<LineSegment StartX="-20.000000000000" StartY="5.000000000000" StartZ="0.000000000000" EndX="-25.000000000000" EndY="5.000000000000" EndZ="0.000000000000"/>
						</Geometry>
						<Geometry  type="Part::GeomLineSegment">
							<Construction value="0"/>
							<LineSegment StartX="-25.000000000000" StartY="5.000000000000" StartZ="0.000000000000" EndX="-25.000000000000" EndY="30.000000000000" EndZ="0.000000000000"/>
						</Geometry>
						<Geometry  type="Part::GeomLineSegment">
							<Construction value="0"/>
							<LineSegment StartX="-25.000000000000" StartY="30.000000000000" StartZ="0.000000000000" EndX="-5.000000000000" EndY="30.000000000000" EndZ="0.000000000000"/>
						</Geometry>
						<Geometry  type="Part::GeomLineSegment">
							<Construction value="0"/>
							<LineSegment StartX="-5.000000000000" StartY="30.000000000000" StartZ="0.000000000000" EndX="0.000000000000" EndY="26.245267031180" EndZ="0.000000000000"/>
						</Geometry>
						<Geometry  type="Part::GeomLineSegment">
							<Construction value="0"/>
							<LineSegment StartX="0.000000000000" StartY="26.245267031180" StartZ="0.000000000000" EndX="0.000000000000" EndY="0.000000000000" EndZ="0.000000000000"/>
						</Geometry>
						<Geometry  type="Part::GeomLineSegment">
							<Construction value="0"/>
							<LineSegment StartX="-0.000000000000" StartY="0.000000000000" StartZ="0.000000000000" EndX="-20.000000000000" EndY="0.000000000000" EndZ="0.000000000000"/>
						</Geometry>
					</GeometryList>
				</Property>
				<Property name="Label" type="App::PropertyString">
					<String value="Sketch"/>
				</Property>
				<Property name="Placement" type="App::PropertyPlacement">
					<PropertyPlacement Px="0.000000000000" Py="0.000000000000" Pz="0.000000000000" Q0="0.707106781187" Q1="-0.000000000000" Q2="-0.000000000000" Q3="0.707106781187"/>
				</Property>
				<Property name="Pos" type="App::PropertyPlacementLink">
					<Link value=""/>
				</Property>
				<Property name="Shape" type="Part::PropertyPartShape">
					<Part file="PartShape.brp"/>
				</Property>
				<Property name="Support" type="App::PropertyLinkSub">
					<LinkSub value="" count="0">
					</LinkSub>
				</Property>
			</Properties>
		</Object>
		<Object name="Pad">
			<Properties Count="12">
				<Property name="AddShape" type="Part::PropertyPartShape">
					<Part file="PartShape1.brp"/>
				</Property>
				<Property name="FaceName" type="App::PropertyString">
					<String value=""/>
				</Property>
				<Property name="Label" type="App::PropertyString">
					<String value="Pad"/>
				</Property>
				<Property name="Length" type="App::PropertyLength">
					<Float value="250.000000000000"/>
				</Property>
				<Property name="Length2" type="App::PropertyLength">
					<Float value="100.000000000000"/>
				</Property>
				<Property name="Midplane" type="App::PropertyBool">
					<Bool value="false"/>
				</Property>
				<Property name="Placement" type="App::PropertyPlacement">
					<PropertyPlacement Px="0.000000000000" Py="0.000000000000" Pz="0.000000000000" Q0="0.707106781187" Q1="-0.000000000000" Q2="-0.000000000000" Q3="0.707106781187"/>
				</Property>
				<Property name="Pos" type="App::PropertyPlacementLink">
					<Link value=""/>
				</Property>
				<Property name="Reversed" type="App::PropertyBool">
					<Bool value="false"/>
				</Property>
				<Property name="Shape" type="Part::PropertyPartShape">
					<Part file="PartShape2.brp"/>
				</Property>
				<Property name="Sketch" type="App::PropertyLink">
					<Link value="Sketch"/>
				</Property>
				<Property name="Type" type="App::PropertyEnumeration">
					<Integer value="0"/>
				</Property>
			</Properties>
		</Object>
		<Object name="Box">
			<Properties Count="7">
				<Property name="Height" type="App::PropertyLength">
					<Float value="45.000000000000"/>
				</Property>
				<Property name="Label" type="App::PropertyString">
					<String value="Box"/>
				</Property>
				<Property name="Length" type="App::PropertyLength">
					<Float value="6.599999904633"/>
				</Property>
				<Property name="Placement" type="App::PropertyPlacement">
					<PropertyPlacement Px="-2.500000000000" Py="-26.000000000000" Pz="-4.000000000000" Q0="0.000000000000" Q1="0.000000000000" Q2="0.000000000000" Q3="1.000000000000"/>
				</Property>
				<Property name="Pos" type="App::PropertyPlacementLink">
					<Link value=""/>
				</Property>
				<Property name="Shape" type="Part::PropertyPartShape">
					<Part file="PartShape3.brp"/>
				</Property>
				<Property name="Width" type="App::PropertyLength">
					<Float value="16.000000000000"/>
				</Property>
			</Properties>
		</Object>
		<Object name="Box001">
			<Properties Count="7">
				<Property name="Height" type="App::PropertyLength">
					<Float value="45.000000000000"/>
				</Property>
				<Property name="Label" type="App::PropertyString">
					<String value="Box001"/>
				</Property>
				<Property name="Length" type="App::PropertyLength">
					<Float value="7.599999904633"/>
				</Property>
				<Property name="Placement" type="App::PropertyPlacement">
					<PropertyPlacement Px="-2.500000000000" Py="-240.000000000000" Pz="-4.000000000000" Q0="0.000000000000" Q1="0.000000000000" Q2="0.000000000000" Q3="1.000000000000"/>
				</Property>
				<Property name="Pos" type="App::PropertyPlacementLink">
					<Link value=""/>
				</Property>
				<Property name="Shape" type="Part::PropertyPartShape">
					<Part file="PartShape4.brp"/>
				</Property>
				<Property name="Width" type="App::PropertyLength">
					<Float value="16.000000000000"/>
				</Property>
			</Properties>
		</Object>
		<Object name="Box002">
			<Properties Count="7">
				<Property name="Height" type="App::PropertyLength">
					<Float value="45.000000000000"/>
				</Property>
				<Property name="Label" type="App::PropertyString">
					<String value="Box002"/>
				</Property>
				<Property name="Length" type="App::PropertyLength">
					<Float value="2.599999904633"/>
				</Property>
				<Property name="Placement" type="App::PropertyPlacement">
					<PropertyPlacement Px="-0.500000000000" Py="-217.000000000000" Pz="-17.000000000000" Q0="0.000000000000" Q1="0.000000000000" Q2="0.000000000000" Q3="1.000000000000"/>
				</Property>
				<Property name="Pos" type="App::PropertyPlacementLink">
					<Link value=""/>
				</Property>
				<Property name="Shape" type="Part::PropertyPartShape">
					<Part file="PartShape5.brp"/>
				</Property>
				<Property name="Width" type="App::PropertyLength">
					<Float value="185.000000000000"/>
				</Property>
			</Properties>
		</Object>
		<Object name="Cylinder">
			<Properties Count="7">
				<Property name="Angle" type="App::PropertyFloatConstraint">
					<Float value="360.000000000000"/>
				</Property>
				<Property name="Height" type="App::PropertyLength">
					<Float value="2.000000000000"/>
				</Property>
				<Property name="Label" type="App::PropertyString">
					<String value="Cylinder"/>
				</Property>
				<Property name="Placement" type="App::PropertyPlacement">
					<PropertyPlacement Px="0.000000000000" Py="0.000000000000" Pz="28.000000000000" Q0="0.000000000000" Q1="0.000000000000" Q2="0.000000000000" Q3="1.000000000000"/>
				</Property>
				<Property name="Pos" type="App::PropertyPlacementLink">
					<Link value=""/>
				</Property>
				<Property name="Radius" type="App::PropertyLength">
					<Float value="10.000000000000"/>
				</Property>
				<Property name="Shape" type="Part::PropertyPartShape">
					<Part file="PartShape6.brp"/>
				</Property>
			</Properties>
		</Object>
		<Object name="Cone">
			<Properties Count="8">
				<Property name="Angle" type="App::PropertyFloatConstraint">
					<Float value="360.000000000000"/>
				</Property>
				<Property name="Height" type="App::PropertyLength">
					<Float value="10.000000000000"/>
				</Property>
				<Property name="Label" type="App::PropertyString">
					<String value="Cone"/>
				</Property>
				<Property name="Placement" type="App::PropertyPlacement">
					<PropertyPlacement Px="0.000000000000" Py="0.000000000000" Pz="0.000000000000" Q0="0.000000000000" Q1="0.000000000000" Q2="0.000000000000" Q3="1.000000000000"/>
				</Property>
				<Property name="Pos" type="App::PropertyPlacementLink">
					<Link value=""/>
				</Property>
				<Property name="Radius1" type="App::PropertyLength">
					<Float value="2.000000000000"/>
				</Property>
				<Property name="Radius2" type="App::PropertyLength">
					<Float value="4.500000000000"/>
				</Property>
				<Property name="Shape" type="Part::PropertyPartShape">
					<Part file="PartShape7.brp"/>
				</Property>
			</Properties>
		</Object>
		<Object name="Cylinder001">
			<Properties Count="7">
				<Property name="Angle" type="App::PropertyFloatConstraint">
					<Float value="360.000000000000"/>
				</Property>
				<Property name="Height" type="App::PropertyLength">
					<Float value="20.000000000000"/>
				</Property>
				<Property name="Label" type="App::PropertyString">
					<String value="Cylinder001"/>
				</Property>
				<Property name="Placement" type="App::PropertyPlacement">
					<PropertyPlacement Px="0.000000000000" Py="0.000000000000" Pz="10.000000000000" Q0="0.000000000000" Q1="0.000000000000" Q2="0.000000000000" Q3="1.000000000000"/>
				</Property>
				<Property name="Pos" type="App::PropertyPlacementLink">
					<Link value=""/>
				</Property>
				<Property name="Radius" type="App::PropertyLength">
					<Float value="4.500000000000"/>
				</Property>
				<Property name="Shape" type="Part::PropertyPartShape">
					<Part file="PartShape8.brp"/>
				</Property>
			</Properties>
		</Object>
		<Object name="Fusion">
			<Properties Count="5">
				<Property name="Label" type="App::PropertyString">
					<String value="Fusion"/>
				</Property>
				<Property name="Placement" type="App::PropertyPlacement">
					<PropertyPlacement Px="0.000000000000" Py="-125.000000000000" Pz="0.000000000000" Q0="0.000000000000" Q1="0.000000000000" Q2="0.000000000000" Q3="1.000000000000"/>
				</Property>
				<Property name="Pos" type="App::PropertyPlacementLink">
					<Link value=""/>
				</Property>
				<Property name="Shape" type="Part::PropertyPartShape">
					<Part file="PartShape9.brp"/>
				</Property>
				<Property name="Shapes" type="App::PropertyLinkList">
					<LinkList count="3">
						<Link value="Cylinder001"/>
						<Link value="Cone"/>
						<Link value="Cylinder"/>
					</LinkList>
				</Property>
			</Properties>
		</Object>
		<Object name="Fusion001">
			<Properties Count="5">
				<Property name="Label" type="App::PropertyString">
					<String value="Fusion001"/>
				</Property>
				<Property name="Placement" type="App::PropertyPlacement">
					<PropertyPlacement Px="0.000000000000" Py="0.000000000000" Pz="0.000000000000" Q0="0.000000000000" Q1="0.000000000000" Q2="0.000000000000" Q3="1.000000000000"/>
				</Property>
				<Property name="Pos" type="App::PropertyPlacementLink">
					<Link value=""/>
				</Property>
				<Property name="Shape" type="Part::PropertyPartShape">
					<Part file="PartShape10.brp"/>
				</Property>
				<Property name="Shapes" type="App::PropertyLinkList">
					<LinkList count="3">
						<Link value="Box001"/>
						<Link value="Box002"/>
						<Link value="Box"/>
					</LinkList>
				</Property>
			</Properties>
		</Object>
		<Object name="Cut">
			<Properties Count="6">
				<Property name="Base" type="App::PropertyLink">
					<Link value="Pad"/>
				</Property>
				<Property name="Label" type="App::PropertyString">
					<String value="Cut"/>
				</Property>
				<Property name="Placement" type="App::PropertyPlacement">
					<PropertyPlacement Px="0.000000000000" Py="0.000000000000" Pz="0.000000000000" Q0="0.000000000000" Q1="0.000000000000" Q2="0.000000000000" Q3="1.000000000000"/>
				</Property>
				<Property name="Pos" type="App::PropertyPlacementLink">
					<Link value=""/>
				</Property>
				<Property name="Shape" type="Part::PropertyPartShape">
					<Part file="PartShape11.brp"/>
				</Property>
				<Property name="Tool" type="App::PropertyLink">
					<Link value="Fusion001"/>
				</Property>
			</Properties>
		</Object>
		<Object name="Cut001">
			<Properties Count="6">
				<Property name="Base" type="App::PropertyLink">
					<Link value="Cut"/>
				</Property>
				<Property name="Label" type="App::PropertyString">
					<String value="Cut001"/>
				</Property>
				<Property name="Placement" type="App::PropertyPlacement">
					<PropertyPlacement Px="0.000000000000" Py="0.000000000000" Pz="0.000000000000" Q0="0.000000000000" Q1="0.000000000000" Q2="0.000000000000" Q3="1.000000000000"/>
				</Property>
				<Property name="Pos" type="App::PropertyPlacementLink">
					<Link value=""/>
				</Property>
				<Property name="Shape" type="Part::PropertyPartShape">
					<Part file="PartShape12.brp"/>
				</Property>
				<Property name="Tool" type="App::PropertyLink">
					<Link value="Fusion"/>
				</Property>
			</Properties>
		</Object>
		<Object name="Cylinder002">
			<Properties Count="7">
				<Property name="Angle" type="App::PropertyFloatConstraint">
					<Float value="360.000000000000"/>
				</Property>
				<Property name="Height" type="App::PropertyLength">
					<Float value="47.000000000000"/>
				</Property>
				<Property name="Label" type="App::PropertyString">
					<String value="Cylinder002"/>
				</Property>
				<Property name="Placement" type="App::PropertyPlacement">
					<PropertyPlacement Px="-37.000000000000" Py="-18.000000000000" Pz="17.000000000000" Q0="0.000000000000" Q1="0.707106781187" Q2="0.000000000000" Q3="0.707106781187"/>
				</Property>
				<Property name="Pos" type="App::PropertyPlacementLink">
					<Link value=""/>
				</Property>
				<Property name="Radius" type="App::PropertyLength">
					<Float value="1.500000000000"/>
				</Property>
				<Property name="Shape" type="Part::PropertyPartShape">
					<Part file="PartShape13.brp"/>
				</Property>
			</Properties>
		</Object>
		<Object name="Cylinder003">
			<Properties Count="7">
				<Property name="Angle" type="App::PropertyFloatConstraint">
					<Float value="360.000000000000"/>
				</Property>
				<Property name="Height" type="App::PropertyLength">
					<Float value="47.000000000000"/>
				</Property>
				<Property name="Label" type="App::PropertyString">
					<String value="Cylinder003"/>
				</Property>
				<Property name="Placement" type="App::PropertyPlacement">
					<PropertyPlacement Px="-37.000000000000" Py="-232.000000000000" Pz="17.000000000000" Q0="0.000000000000" Q1="0.707106781187" Q2="0.000000000000" Q3="0.707106781187"/>
				</Property>
				<Property name="Pos" type="App::PropertyPlacementLink">
					<Link value=""/>
				</Property>
				<Property name="Radius" type="App::PropertyLength">
					<Float value="1.500000000000"/>
				</Property>
				<Property name="Shape" type="Part::PropertyPartShape">
					<Part file="PartShape14.brp"/>
				</Property>
			</Properties>
		</Object>
		<Object name="Fusion002">
			<Properties Count="5">
				<Property name="Label" type="App::PropertyString">
					<String value="Fusion002"/>
				</Property>
				<Property name="Placement" type="App::PropertyPlacement">
					<PropertyPlacement Px="0.000000000000" Py="0.000000000000" Pz="0.000000000000" Q0="0.000000000000" Q1="0.000000000000" Q2="0.000000000000" Q3="1.000000000000"/>
				</Property>
				<Property name="Pos" type="App::PropertyPlacementLink">
					<Link value=""/>
				</Property>
				<Property name="Shape" type="Part::PropertyPartShape">
					<Part file="PartShape15.brp"/>
				</Property>
				<Property name="Shapes" type="App::PropertyLinkList">
					<LinkList count="2">
						<Link value="Cylinder002"/>
						<Link value="Cylinder003"/>
					</LinkList>
				</Property>
			</Properties>
		</Object>
		<Object name="Cut002">
			<Properties Count="6">
				<Property name="Base" type="App::PropertyLink">
					<Link value="Cut001"/>
				</Property>
				<Property name="Label" type="App::PropertyString">
					<String value="Top-final"/>
				</Property>
				<Property name="Placement" type="App::PropertyPlacement">
					<PropertyPlacement Px="0.000000000000" Py="0.000000000000" Pz="0.000000000000" Q0="0.000000000000" Q1="0.000000000000" Q2="0.000000000000" Q3="1.000000000000"/>
				</Property>
				<Property name="Pos" type="App::PropertyPlacementLink">
					<Link value=""/>
				</Property>
				<Property name="Shape" type="Part::PropertyPartShape">
					<Part file="PartShape16.brp"/>
				</Property>
				<Property name="Tool" type="App::PropertyLink">
					<Link value="Fusion002"/>
				</Property>
			</Properties>
		</Object>
		<Object name="Sketch001">
			<Properties Count="8">
				<Property name="Constraints" type="Sketcher::PropertyConstraintList">
					<ConstraintList count="24">
						<Constrain Name="" Type="3" Value="0.000000000000" First="0" FirstPos="0" Second="-2000" SecondPos="0" Third="-2000" ThirdPos="0" LabelDistance="10.000000000000" LabelPosition="0.000000000000" />
						<Constrain Name="" Type="1" Value="0.000000000000" First="0" FirstPos="2" Second="1" SecondPos="1" Third="-2000" ThirdPos="0" LabelDistance="10.000000000000" LabelPosition="0.000000000000" />
						<Constrain Name="" Type="2" Value="0.000000000000" First="1" FirstPos="0" Second="-2000" SecondPos="0" Third="-2000" ThirdPos="0" LabelDistance="10.000000000000" LabelPosition="0.000000000000" />
						<Constrain Name="" Type="1" Value="0.000000000000" First="1" FirstPos="2" Second="2" SecondPos="1" Third="-2000" ThirdPos="0" LabelDistance="10.000000000000" LabelPosition="0.000000000000" />
						<Constrain Name="" Type="3" Value="0.000000000000" First="2" FirstPos="0" Second="-2000" SecondPos="0" Third="-2000" ThirdPos="0" LabelDistance="10.000000000000" LabelPosition="0.000000000000" />
						<Constrain Name="" Type="1" Value="0.000000000000" First="2" FirstPos="2" Second="3" SecondPos="1" Third="-2000" ThirdPos="0" LabelDistance="10.000000000000" LabelPosition="0.000000000000" />
						<Constrain Name="" Type="2" Value="0.000000000000" First="3" FirstPos="0" Second="-2000" SecondPos="0" Third="-2000" ThirdPos="0" LabelDistance="10.000000000000" LabelPosition="0.000000000000" />
						<Constrain Name="" Type="1" Value="0.000000000000" First="3" FirstPos="2" Second="4" SecondPos="1" Third="-2000" ThirdPos="0" LabelDistance="10.000000000000" LabelPosition="0.000000000000" />
						<Constrain Name="" Type="3" Value="0.000000000000" First="4" FirstPos="0" Second="-2000" SecondPos="0" Third="-2000" ThirdPos="0" LabelDistance="10.000000000000" LabelPosition="0.000000000000" />
						<Constrain Name="" Type="1" Value="0.000000000000" First="4" FirstPos="2" Second="5" SecondPos="1" Third="-2000" ThirdPos="0" LabelDistance="10.000000000000" LabelPosition="0.000000000000" />
						<Constrain Name="" Type="2" Value="0.000000000000" First="5" FirstPos="0" Second="-2000" SecondPos="0" Third="-2000" ThirdPos="0" LabelDistance="10.000000000000" LabelPosition="0.000000000000" />
						<Constrain Name="" Type="1" Value="0.000000000000" First="5" FirstPos="2" Second="6" SecondPos="1" Third="-2000" ThirdPos="0" LabelDistance="10.000000000000" LabelPosition="0.000000000000" />
						<Constrain Name="" Type="3" Value="0.000000000000" First="6" FirstPos="0" Second="-2000" SecondPos="0" Third="-2000" ThirdPos="0" LabelDistance="10.000000000000" LabelPosition="0.000000000000" />
						<Constrain Name="" Type="1" Value="0.000000000000" First="6" FirstPos="2" Second="7" SecondPos="1" Third="-2000" ThirdPos="0" LabelDistance="10.000000000000" LabelPosition="0.000000000000" />
						<Constrain Name="" Type="1" Value="0.000000000000" First="7" FirstPos="2" Second="0" SecondPos="1" Third="-2000" ThirdPos="0" LabelDistance="10.000000000000" LabelPosition="0.000000000000" />
						<Constrain Name="" Type="2" Value="0.000000000000" First="7" FirstPos="0" Second="-2000" SecondPos="0" Third="-2000" ThirdPos="0" LabelDistance="10.000000000000" LabelPosition="0.000000000000" />
						<Constrain Name="" Type="12" Value="0.000000000000" First="6" FirstPos="0" Second="2" SecondPos="0" Third="-2000" ThirdPos="0" LabelDistance="10.000000000000" LabelPosition="0.000000000000" />
						<Constrain Name="" Type="12" Value="0.000000000000" First="1" FirstPos="0" Second="7" SecondPos="0" Third="-2000" ThirdPos="0" LabelDistance="10.000000000000" LabelPosition="0.000000000000" />
						<Constrain Name="" Type="7" Value="5.000000000000" First="0" FirstPos="2" Second="3" SecondPos="2" Third="-2000" ThirdPos="0" LabelDistance="33.644725799561" LabelPosition="0.000000000000" />
						<Constrain Name="" Type="6" Value="2.500000000000" First="3" FirstPos="0" Second="-2000" SecondPos="0" Third="-2000" ThirdPos="0" LabelDistance="55.000000000000" LabelPosition="0.000000000000" />
						<Constrain Name="" Type="6" Value="35.000000000000" First="6" FirstPos="0" Second="-2000" SecondPos="0" Third="-2000" ThirdPos="0" LabelDistance="39.133434295654" LabelPosition="0.000000000000" />
						<Constrain Name="" Type="8" Value="-300.000000000000" First="1" FirstPos="2" Second="5" SecondPos="2" Third="-2000" ThirdPos="0" LabelDistance="45.330924987793" LabelPosition="0.000000000000" />
						<Constrain Name="" Type="7" Value="-2.500000000000" First="1" FirstPos="2" Second="-2000" SecondPos="0" Third="-2000" ThirdPos="0" LabelDistance="116.712425231934" LabelPosition="0.000000000000" />
						<Constrain Name="" Type="8" Value="0.000000000000" First="1" FirstPos="2" Second="-2000" SecondPos="0" Third="-2000" ThirdPos="0" LabelDistance="102.197135925293" LabelPosition="0.000000000000" />
					</ConstraintList>
				</Property>
				<Property name="ExternalGeometry" type="App::PropertyLinkSubList">
					<LinkSubList count="0">
					</LinkSubList>
				</Property>
				<Property name="Geometry" type="Part::PropertyGeometryList">
					<GeometryList count="8">
						<Geometry  type="Part::GeomLineSegment">
							<Construction value="0"/>
							<LineSegment StartX="-5.000000000000" StartY="-265.000000000000" StartZ="0.000000000000" EndX="-5.000000000000" EndY="0.000000000000" EndZ="0.000000000000"/>
						</Geometry>
						<Geometry  type="Part::GeomLineSegment">
							<Construction value="0"/>
							<LineSegment StartX="-5.000000000000" StartY="0.000000000000" StartZ="0.000000000000" EndX="-2.500000000000" EndY="0.000000000000" EndZ="0.000000000000"/>
						</Geometry>
						<Geometry  type="Part::GeomLineSegment">
							<Construction value="0"/>
							<LineSegment StartX="-2.500000000000" StartY="0.000000000000" StartZ="0.000000000000" EndX="-2.500000000000" EndY="35.000000000000" EndZ="0.000000000000"/>
						</Geometry>
						<Geometry  type="Part::GeomLineSegment">
							<Construction value="0"/>
							<LineSegment StartX="-2.500000000000" StartY="35.000000000000" StartZ="0.000000000000" EndX="0.000000000000" EndY="35.000000000000" EndZ="0.000000000000"/>
						</Geometry>
						<Geometry  type="Part::GeomLineSegment">
							<Construction value="0"/>
							<LineSegment StartX="0.000000000000" StartY="35.000000000000" StartZ="0.000000000000" EndX="0.000000000000" EndY="-300.000000000000" EndZ="0.000000000000"/>
						</Geometry>
						<Geometry  type="Part::GeomLineSegment">
							<Construction value="0"/>
							<LineSegment StartX="0.000000000000" StartY="-300.000000000000" StartZ="0.000000000000" EndX="-2.500000000000" EndY="-300.000000000000" EndZ="0.000000000000"/>
						</Geometry>
						<Geometry  type="Part::GeomLineSegment">
							<Construction value="0"/>
							<LineSegment StartX="-2.500000000000" StartY="-300.000000000000" StartZ="0.000000000000" EndX="-2.500000000000" EndY="-265.000000000000" EndZ="0.000000000000"/>
						</Geometry>
						<Geometry  type="Part::GeomLineSegment">
							<Construction value="0"/>
							<LineSegment StartX="-2.500000000000" StartY="-265.000000000000" StartZ="0.000000000000" EndX="-5.000000000000" EndY="-265.000000000000" EndZ="0.000000000000"/>
						</Geometry>
					</GeometryList>
				</Property>
				<Property name="Label" type="App::PropertyString">
					<String value="Sketch001"/>
				</Property>
				<Property name="Placement" type="App::PropertyPlacement">
					<PropertyPlacement Px="0.000000000000" Py="-10.000000000000" Pz="0.000000000000" Q0="0.707106281186" Q1="0.000000000000" Q2="0.000000000000" Q3="0.707107281187"/>
				</Property>
				<Property name="Pos" type="App::PropertyPlacementLink">
					<Link value=""/>
				</Property>
				<Property name="Shape" type="Part::PropertyPartShape">
					<Part file="PartShape17.brp"/>
				</Property>
				<Property name="Support" type="App::PropertyLinkSub">
					<LinkSub value="" count="0">
					</LinkSub>
				</Property>
			</Properties>
		</Object>
		<Object name="Pad002">
			<Properties Count="12">
				<Property name="AddShape" type="Part::PropertyPartShape">
					<Part file="PartShape18.brp"/>
				</Property>
				<Property name="FaceName" type="App::PropertyString">
					<String value=""/>
				</Property>
				<Property name="Label" type="App::PropertyString">
					<String value="side"/>
				</Property>
				<Property name="Length" type="App::PropertyLength">
					<Float value="16.000000000000"/>
				</Property>
				<Property name="Length2" type="App::PropertyLength">
					<Float value="100.000000000000"/>
				</Property>
				<Property name="Midplane" type="App::PropertyBool">
					<Bool value="false"/>
				</Property>
				<Property name="Placement" type="App::PropertyPlacement">
					<PropertyPlacement Px="0.000000000000" Py="-10.000000000000" Pz="0.000000000000" Q0="0.707106281186" Q1="0.000000000000" Q2="0.000000000000" Q3="0.707107281187"/>
				</Property>
				<Property name="Pos" type="App::PropertyPlacementLink">
					<Link value=""/>
				</Property>
				<Property name="Reversed" type="App::PropertyBool">
					<Bool value="false"/>
				</Property>
				<Property name="Shape" type="Part::PropertyPartShape">
					<Part file="PartShape19.brp"/>
				</Property>
				<Property name="Sketch" type="App::PropertyLink">
					<Link value="Sketch001"/>
				</Property>
				<Property name="Type" type="App::PropertyEnumeration">
					<Integer value="0"/>
				</Property>
			</Properties>
		</Object>
		<Object name="Cylinder004">
			<Properties Count="7">
				<Property name="Angle" type="App::PropertyFloatConstraint">
					<Float value="360.000000000000"/>
				</Property>
				<Property name="Height" type="App::PropertyLength">
					<Float value="47.000000000000"/>
				</Property>
				<Property name="Label" type="App::PropertyString">
					<String value="Cylinder004"/>
				</Property>
				<Property name="Placement" type="App::PropertyPlacement">
					<PropertyPlacement Px="-37.000000000000" Py="-232.000000000000" Pz="-283.000000000000" Q0="0.000000000000" Q1="0.707106781187" Q2="0.000000000000" Q3="0.707106781187"/>
				</Property>
				<Property name="Pos" type="App::PropertyPlacementLink">
					<Link value=""/>
				</Property>
				<Property name="Radius" type="App::PropertyLength">
					<Float value="1.500000000000"/>
				</Property>
				<Property name="Shape" type="Part::PropertyPartShape">
					<Part file="PartShape20.brp"/>
				</Property>
			</Properties>
		</Object>
		<Object name="Sketch002">
			<Properties Count="8">
				<Property name="Constraints" type="Sketcher::PropertyConstraintList">
					<ConstraintList count="12">
						<Constrain Name="" Type="1" Value="0.000000000000" First="0" FirstPos="2" Second="1" SecondPos="1" Third="-2000" ThirdPos="0" LabelDistance="10.000000000000" LabelPosition="0.000000000000" />
						<Constrain Name="" Type="1" Value="0.000000000000" First="1" FirstPos="2" Second="2" SecondPos="1" Third="-2000" ThirdPos="0" LabelDistance="10.000000000000" LabelPosition="0.000000000000" />
						<Constrain Name="" Type="1" Value="0.000000000000" First="2" FirstPos="2" Second="3" SecondPos="1" Third="-2000" ThirdPos="0" LabelDistance="10.000000000000" LabelPosition="0.000000000000" />
						<Constrain Name="" Type="1" Value="0.000000000000" First="3" FirstPos="2" Second="0" SecondPos="1" Third="-2000" ThirdPos="0" LabelDistance="10.000000000000" LabelPosition="0.000000000000" />
						<Constrain Name="" Type="2" Value="0.000000000000" First="0" FirstPos="0" Second="-2000" SecondPos="0" Third="-2000" ThirdPos="0" LabelDistance="10.000000000000" LabelPosition="0.000000000000" />
						<Constrain Name="" Type="2" Value="0.000000000000" First="2" FirstPos="0" Second="-2000" SecondPos="0" Third="-2000" ThirdPos="0" LabelDistance="10.000000000000" LabelPosition="0.000000000000" />
						<Constrain Name="" Type="3" Value="0.000000000000" First="1" FirstPos="0" Second="-2000" SecondPos="0" Third="-2000" ThirdPos="0" LabelDistance="10.000000000000" LabelPosition="0.000000000000" />
						<Constrain Name="" Type="3" Value="0.000000000000" First="3" FirstPos="0" Second="-2000" SecondPos="0" Third="-2000" ThirdPos="0" LabelDistance="10.000000000000" LabelPosition="0.000000000000" />
						<Constrain Name="" Type="6" Value="230.000000000000" First="0" FirstPos="0" Second="-2000" SecondPos="0" Third="-2000" ThirdPos="0" LabelDistance="52.374752044678" LabelPosition="0.000000000000" />
						<Constrain Name="" Type="6" Value="35.000000000000" First="1" FirstPos="0" Second="-2000" SecondPos="0" Third="-2000" ThirdPos="0" LabelDistance="52.374752044678" LabelPosition="0.000000000000" />
						<Constrain Name="" Type="7" Value="-10.000000000000" First="2" FirstPos="2" Second="-2000" SecondPos="0" Third="-2000" ThirdPos="0" LabelDistance="124.475227355957" LabelPosition="0.000000000000" />
						<Constrain Name="" Type="8" Value="-265.000000000000" First="2" FirstPos="2" Second="-2000" SecondPos="0" Third="-2000" ThirdPos="0" LabelDistance="52.374752044678" LabelPosition="0.000000000000" />
					</ConstraintList>
				</Property>
				<Property name="ExternalGeometry" type="App::PropertyLinkSubList">
					<LinkSubList count="0">
					</LinkSubList>
				</Property>
				<Property name="Geometry" type="Part::PropertyGeometryList">
					<GeometryList count="4">
						<Geometry  type="Part::GeomLineSegment">
							<Construction value="0"/>
							<LineSegment StartX="-10.000000000000" StartY="-300.000000000000" StartZ="0.000000000000" EndX="-240.000000000000" EndY="-300.000000000000" EndZ="0.000000000000"/>
						</Geometry>
						<Geometry  type="Part::GeomLineSegment">
							<Construction value="0"/>
							<LineSegment StartX="-240.000000000000" StartY="-300.000000000000" StartZ="0.000000000000" EndX="-240.000000000000" EndY="-265.000000000000" EndZ="0.000000000000"/>
						</Geometry>
						<Geometry  type="Part::GeomLineSegment">
							<Construction value="0"/>
							<LineSegment StartX="-240.000000000000" StartY="-265.000000000000" StartZ="0.000000000000" EndX="-10.000000000000" EndY="-265.000000000000" EndZ="0.000000000000"/>
						</Geometry>
						<Geometry  type="Part::GeomLineSegment">
							<Construction value="0"/>
							<LineSegment StartX="-10.000000000000" StartY="-265.000000000000" StartZ="0.000000000000" EndX="-10.000000000000" EndY="-300.000000000000" EndZ="0.000000000000"/>
						</Geometry>
					</GeometryList>
				</Property>
				<Property name="Label" type="App::PropertyString">
					<String value="Sketch002"/>
				</Property>
				<Property name="Placement" type="App::PropertyPlacement">
					<PropertyPlacement Px="0.000000000000" Py="0.000000000000" Pz="0.000000000000" Q0="0.500000000000" Q1="0.500000000000" Q2="0.500000000000" Q3="0.500000000000"/>
				</Property>
				<Property name="Pos" type="App::PropertyPlacementLink">
					<Link value=""/>
				</Property>
				<Property name="Shape" type="Part::PropertyPartShape">
					<Part file="PartShape21.brp"/>
				</Property>
				<Property name="Support" type="App::PropertyLinkSub">
					<LinkSub value="" count="0">
					</LinkSub>
				</Property>
			</Properties>
		</Object>
		<Object name="Cylinder006">
			<Properties Count="7">
				<Property name="Angle" type="App::PropertyFloatConstraint">
					<Float value="360.000000000000"/>
				</Property>
				<Property name="Height" type="App::PropertyLength">
					<Float value="47.000000000000"/>
				</Property>
				<Property name="Label" type="App::PropertyString">
					<String value="Cylinder006"/>
				</Property>
				<Property name="Placement" type="App::PropertyPlacement">
					<PropertyPlacement Px="-37.000006237736" Py="-18.000000000000" Pz="-65.000003328786" Q0="0.000000000000" Q1="0.707106840791" Q2="0.000000000000" Q3="0.707106721582"/>
				</Property>
				<Property name="Pos" type="App::PropertyPlacementLink">
					<Link value=""/>
				</Property>
				<Property name="Radius" type="App::PropertyLength">
					<Float value="1.500000000000"/>
				</Property>
				<Property name="Shape" type="Part::PropertyPartShape">
					<Part file="PartShape22.brp"/>
				</Property>
			</Properties>
		</Object>
		<Object name="Pad003">
			<Properties Count="12">
				<Property name="AddShape" type="Part::PropertyPartShape">
					<Part file="PartShape23.brp"/>
				</Property>
				<Property name="FaceName" type="App::PropertyString">
					<String value=""/>
				</Property>
				<Property name="Label" type="App::PropertyString">
					<String value="bottom"/>
				</Property>
				<Property name="Length" type="App::PropertyLength">
					<Float value="5.000000000000"/>
				</Property>
				<Property name="Length2" type="App::PropertyLength">
					<Float value="100.000000000000"/>
				</Property>
				<Property name="Midplane" type="App::PropertyBool">
					<Bool value="false"/>
				</Property>
				<Property name="Placement" type="App::PropertyPlacement">
					<PropertyPlacement Px="0.000000000000" Py="0.000000000000" Pz="0.000000000000" Q0="0.500000000000" Q1="0.500000000000" Q2="0.500000000000" Q3="0.500000000000"/>
				</Property>
				<Property name="Pos" type="App::PropertyPlacementLink">
					<Link value=""/>
				</Property>
				<Property name="Reversed" type="App::PropertyBool">
					<Bool value="false"/>
				</Property>
				<Property name="Shape" type="Part::PropertyPartShape">
					<Part file="PartShape24.brp"/>
				</Property>
				<Property name="Sketch" type="App::PropertyLink">
					<Link value="Sketch002"/>
				</Property>
				<Property name="Type" type="App::PropertyEnumeration">
					<Integer value="0"/>
				</Property>
			</Properties>
		</Object>
		<Object name="Cylinder008">
			<Properties Count="7">
				<Property name="Angle" type="App::PropertyFloatConstraint">
					<Float value="360.000000000000"/>
				</Property>
				<Property name="Height" type="App::PropertyLength">
					<Float value="47.000000000000"/>
				</Property>
				<Property name="Label" type="App::PropertyString">
					<String value="Cylinder008"/>
				</Property>
				<Property name="Placement" type="App::PropertyPlacement">
					<PropertyPlacement Px="-37.000000000000" Py="-18.000000000000" Pz="-200.000000000000" Q0="0.000000000000" Q1="0.707106781187" Q2="0.000000000000" Q3="0.707106781187"/>
				</Property>
				<Property name="Pos" type="App::PropertyPlacementLink">
					<Link value=""/>
				</Property>
				<Property name="Radius" type="App::PropertyLength">
					<Float value="1.500000000000"/>
				</Property>
				<Property name="Shape" type="Part::PropertyPartShape">
					<Part file="PartShape25.brp"/>
				</Property>
			</Properties>
		</Object>
		<Object name="Cylinder009">
			<Properties Count="7">
				<Property name="Angle" type="App::PropertyFloatConstraint">
					<Float value="360.000000000000"/>
				</Property>
				<Property name="Height" type="App::PropertyLength">
					<Float value="47.000000000000"/>
				</Property>
				<Property name="Label" type="App::PropertyString">
					<String value="Cylinder009"/>
				</Property>
				<Property name="Placement" type="App::PropertyPlacement">
					<PropertyPlacement Px="-37.000000000000" Py="-18.000000000000" Pz="-283.000000000000" Q0="0.000000000000" Q1="0.707106781187" Q2="0.000000000000" Q3="0.707106781187"/>
				</Property>
				<Property name="Pos" type="App::PropertyPlacementLink">
					<Link value=""/>
				</Property>
				<Property name="Radius" type="App::PropertyLength">
					<Float value="1.500000000000"/>
				</Property>
				<Property name="Shape" type="Part::PropertyPartShape">
					<Part file="PartShape26.brp"/>
				</Property>
			</Properties>
		</Object>
		<Object name="Cylinder011">
			<Properties Count="7">
				<Property name="Angle" type="App::PropertyFloatConstraint">
					<Float value="360.000000000000"/>
				</Property>
				<Property name="Height" type="App::PropertyLength">
					<Float value="47.000000000000"/>
				</Property>
				<Property name="Label" type="App::PropertyString">
					<String value="Cylinder011"/>
				</Property>
				<Property name="Placement" type="App::PropertyPlacement">
					<PropertyPlacement Px="-37.000000000000" Py="-18.000000000000" Pz="-283.000000000000" Q0="0.000000000000" Q1="0.707106781187" Q2="0.000000000000" Q3="0.707106781187"/>
				</Property>
				<Property name="Pos" type="App::PropertyPlacementLink">
					<Link value=""/>
				</Property>
				<Property name="Radius" type="App::PropertyLength">
					<Float value="1.500000000000"/>
				</Property>
				<Property name="Shape" type="Part::PropertyPartShape">
					<Part file="PartShape27.brp"/>
				</Property>
			</Properties>
		</Object>
		<Object name="Fusion003">
			<Properties Count="5">
				<Property name="Label" type="App::PropertyString">
					<String value="Bottom holes"/>
				</Property>
				<Property name="Placement" type="App::PropertyPlacement">
					<PropertyPlacement Px="0.000000000000" Py="0.000000000000" Pz="0.000000000000" Q0="0.000000000000" Q1="0.000000000000" Q2="0.000000000000" Q3="1.000000000000"/>
				</Property>
				<Property name="Pos" type="App::PropertyPlacementLink">
					<Link value=""/>
				</Property>
				<Property name="Shape" type="Part::PropertyPartShape">
					<Part file="PartShape28.brp"/>
				</Property>
				<Property name="Shapes" type="App::PropertyLinkList">
					<LinkList count="2">
						<Link value="Cylinder004"/>
						<Link value="Cylinder009"/>
					</LinkList>
				</Property>
			</Properties>
		</Object>
		<Object name="Cylinder012">
			<Properties Count="7">
				<Property name="Angle" type="App::PropertyFloatConstraint">
					<Float value="360.000000000000"/>
				</Property>
				<Property name="Height" type="App::PropertyLength">
					<Float value="47.000000000000"/>
				</Property>
				<Property name="Label" type="App::PropertyString">
					<String value="Cylinder012"/>
				</Property>
				<Property name="Placement" type="App::PropertyPlacement">
					<PropertyPlacement Px="-37.000000000000" Py="-18.000000000000" Pz="17.000000000000" Q0="0.000000000000" Q1="0.707106781187" Q2="0.000000000000" Q3="0.707106781187"/>
				</Property>
				<Property name="Pos" type="App::PropertyPlacementLink">
					<Link value=""/>
				</Property>
				<Property name="Radius" type="App::PropertyLength">
					<Float value="1.500000000000"/>
				</Property>
				<Property name="Shape" type="Part::PropertyPartShape">
					<Part file="PartShape29.brp"/>
				</Property>
			</Properties>
		</Object>
		<Object name="Fusion004">
			<Properties Count="5">
				<Property name="Label" type="App::PropertyString">
					<String value="Side holes"/>
				</Property>
				<Property name="Placement" type="App::PropertyPlacement">
					<PropertyPlacement Px="0.000000000000" Py="0.000000000000" Pz="0.000000000000" Q0="0.000000000000" Q1="0.000000000000" Q2="0.000000000000" Q3="1.000000000000"/>
				</Property>
				<Property name="Pos" type="App::PropertyPlacementLink">
					<Link value=""/>
				</Property>
				<Property name="Shape" type="Part::PropertyPartShape">
					<Part file="PartShape30.brp"/>
				</Property>
				<Property name="Shapes" type="App::PropertyLinkList">
					<LinkList count="4">
						<Link value="Cylinder006"/>
						<Link value="Cylinder008"/>
						<Link value="Cylinder011"/>
						<Link value="Cylinder012"/>
					</LinkList>
				</Property>
			</Properties>
		</Object>
		<Object name="Cut003">
			<Properties Count="6">
				<Property name="Base" type="App::PropertyLink">
					<Link value="Pad003"/>
				</Property>
				<Property name="Label" type="App::PropertyString">
					<String value="Bottom-final"/>
				</Property>
				<Property name="Placement" type="App::PropertyPlacement">
					<PropertyPlacement Px="0.000000000000" Py="0.000000000000" Pz="0.000000000000" Q0="0.000000000000" Q1="0.000000000000" Q2="0.000000000000" Q3="1.000000000000"/>
				</Property>
				<Property name="Pos" type="App::PropertyPlacementLink">
					<Link value=""/>
				</Property>
				<Property name="Shape" type="Part::PropertyPartShape">
					<Part file="PartShape31.brp"/>
				</Property>
				<Property name="Tool" type="App::PropertyLink">
					<Link value="Fusion003"/>
				</Property>
			</Properties>
		</Object>
		<Object name="Cut004">
			<Properties Count="6">
				<Property name="Base" type="App::PropertyLink">
					<Link value="Pad002"/>
				</Property>
				<Property name="Label" type="App::PropertyString">
					<String value="Side-final"/>
				</Property>
				<Property name="Placement" type="App::PropertyPlacement">
					<PropertyPlacement Px="0.000000000000" Py="0.000000000000" Pz="0.000000000000" Q0="0.000000000000" Q1="0.000000000000" Q2="0.000000000000" Q3="1.000000000000"/>
				</Property>
				<Property name="Pos" type="App::PropertyPlacementLink">
					<Link value=""/>
				</Property>
				<Property name="Shape" type="Part::PropertyPartShape">
					<Part file="PartShape32.brp"/>
				</Property>
				<Property name="Tool" type="App::PropertyLink">
					<Link value="Fusion004"/>
				</Property>
			</Properties>
		</Object>
		<Object name="Part__Mirroring">
			<Properties Count="7">
				<Property name="Base" type="App::PropertyVector">
					<PropertyVector valueX="0.000000000000" valueY="0.000000000000" valueZ="0.000000000000"/>
				</Property>
				<Property name="Label" type="App::PropertyString">
					<String value="Top-final (Mirror #1)"/>
				</Property>
				<Property name="Normal" type="App::PropertyVector">
					<PropertyVector valueX="1.000000000000" valueY="0.000000000000" valueZ="0.000000000000"/>
				</Property>
				<Property name="Placement" type="App::PropertyPlacement">
					<PropertyPlacement Px="0.000000000000" Py="0.000000000000" Pz="0.000000000000" Q0="0.000000000000" Q1="0.000000000000" Q2="0.000000000000" Q3="1.000000000000"/>
				</Property>
				<Property name="Pos" type="App::PropertyPlacementLink">
					<Link value=""/>
				</Property>
				<Property name="Shape" type="Part::PropertyPartShape">
					<Part file="PartShape33.brp"/>
				</Property>
				<Property name="Source" type="App::PropertyLink">
					<Link value="Cut002"/>
				</Property>
			</Properties>
		</Object>
		<Object name="Part__Mirroring001">
			<Properties Count="7">
				<Property name="Base" type="App::PropertyVector">
					<PropertyVector valueX="0.000000000000" valueY="0.000000000000" valueZ="0.000000000000"/>
				</Property>
				<Property name="Label" type="App::PropertyString">
					<String value="Side-final (Mirror #2)"/>
				</Property>
				<Property name="Normal" type="App::PropertyVector">
					<PropertyVector valueX="1.000000000000" valueY="0.000000000000" valueZ="0.000000000000"/>
				</Property>
				<Property name="Placement" type="App::PropertyPlacement">
					<PropertyPlacement Px="0.000000000000" Py="0.000000000000" Pz="0.000000000000" Q0="0.000000000000" Q1="0.000000000000" Q2="0.000000000000" Q3="1.000000000000"/>
				</Property>
				<Property name="Pos" type="App::PropertyPlacementLink">
					<Link value=""/>
				</Property>
				<Property name="Shape" type="Part::PropertyPartShape">
					<Part file="PartShape34.brp"/>
				</Property>
				<Property name="Source" type="App::PropertyLink">
					<Link value="Cut004"/>
				</Property>
			</Properties>
		</Object>
		<Object name="Part__Mirroring002">
			<Properties Count="7">
				<Property name="Base" type="App::PropertyVector">
					<PropertyVector valueX="0.000000000000" valueY="0.000000000000" valueZ="0.000000000000"/>
				</Property>
				<Property name="Label" type="App::PropertyString">
					<String value="Side-final (Mirror #2)001"/>
				</Property>
				<Property name="Normal" type="App::PropertyVector">
					<PropertyVector valueX="1.000000000000" valueY="0.000000000000" valueZ="0.000000000000"/>
				</Property>
				<Property name="Placement" type="App::PropertyPlacement">
					<PropertyPlacement Px="0.000000000000" Py="0.000000000000" Pz="0.000000000000" Q0="0.000000000000" Q1="0.000000000000" Q2="0.000000000000" Q3="1.000000000000"/>
				</Property>
				<Property name="Pos" type="App::PropertyPlacementLink">
					<Link value=""/>
				</Property>
				<Property name="Shape" type="Part::PropertyPartShape">
					<Part file="PartShape35.brp"/>
				</Property>
				<Property name="Source" type="App::PropertyLink">
					<Link value="Cut005"/>
				</Property>
			</Properties>
		</Object>
		<Object name="Cut005">
			<Properties Count="6">
				<Property name="Base" type="App::PropertyLink">
					<Link value="Pad002"/>
				</Property>
				<Property name="Label" type="App::PropertyString">
					<String value="Side-final001"/>
				</Property>
				<Property name="Placement" type="App::PropertyPlacement">
					<PropertyPlacement Px="0.000000000000" Py="-214.000000000000" Pz="0.000000000000" Q0="0.000000000000" Q1="0.000000000000" Q2="0.000000000000" Q3="1.000000000000"/>
				</Property>
				<Property name="Pos" type="App::PropertyPlacementLink">
					<Link value=""/>
				</Property>
				<Property name="Shape" type="Part::PropertyPartShape">
					<Part file="PartShape36.brp"/>
				</Property>
				<Property name="Tool" type="App::PropertyLink">
					<Link value="Fusion004"/>
				</Property>
			</Properties>
		</Object>
		<Object name="Page">
			<Properties Count="5">
				<Property name="EditableTexts" type="App::PropertyStringList">
					<StringList count="10">
						<String value="X : X"/>
						<String value="Part name"/>
						<String value="Company name"/>
						<String value="Drawer name"/>
						<String value="Controller name"/>
						<String value="Date"/>
						<String value="01"/>
						<String value="001 - 001"/>
						<String value="ISO2768 - fH"/>
						<String value="Material"/>
					</StringList>
				</Property>
				<Property name="Group" type="App::PropertyLinkList">
					<LinkList count="4">
						<Link value="Ortho"/>
						<Link value="Ortho001"/>
						<Link value="Ortho002"/>
						<Link value="View"/>
					</LinkList>
				</Property>
				<Property name="Label" type="App::PropertyString">
					<String value="Page"/>
				</Property>
				<Property name="PageResult" type="App::PropertyFileIncluded">
					<FileIncluded file="file1yvKmR.svg"/>
				</Property>
				<Property name="Template" type="App::PropertyFile">
					<String value="/Users/guillaumelobet/Desktop/A4_Landscape_english.svg"/>
				</Property>
			</Properties>
		</Object>
		<Object name="Ortho">
			<Properties Count="11">
				<Property name="Direction" type="App::PropertyVector">
					<PropertyVector valueX="0.000000000000" valueY="0.000000000000" valueZ="1.000000000000"/>
				</Property>
				<Property name="Label" type="App::PropertyString">
					<String value="Top"/>
				</Property>
				<Property name="LineWidth" type="App::PropertyFloat">
					<Float value="0.349999994040"/>
				</Property>
				<Property name="Rotation" type="App::PropertyFloat">
					<Float value="90.000000000000"/>
				</Property>
				<Property name="Scale" type="App::PropertyFloat">
					<Float value="0.750000000000"/>
				</Property>
				<Property name="ShowHiddenLines" type="App::PropertyBool">
					<Bool value="true"/>
				</Property>
				<Property name="ShowSmoothLines" type="App::PropertyBool">
					<Bool value="false"/>
				</Property>
				<Property name="Source" type="App::PropertyLink">
					<Link value="Cut002"/>
				</Property>
				<Property name="ViewResult" type="App::PropertyString">
					<String value="&lt;g id=&quot;Top&quot;    transform=&quot;rotate(90,77.15,91.975) translate(77.15,91.975) scale(0.75,0.75)&quot;   &gt; &lt;g   stroke=&quot;rgb(0, 0, 0)&quot;    stroke-width=&quot;0.2&quot;    stroke-linecap=&quot;butt&quot;    stroke-linejoin=&quot;miter&quot;    stroke-dasharray=&quot;5 3&quot;    fill=&quot;none&quot;   &gt; &lt;path id= &quot;1&quot; d=&quot; M -20 -250 L -20 2.84217e-14 &quot; /&gt; &lt;path id= &quot;2&quot; d=&quot; M -20 -250 L -20 2.84217e-14 &quot; /&gt; &lt;path id= &quot;3&quot; d=&quot; M -2.5 -26 L -8.88178e-16 -26 &quot; /&gt; &lt;path id= &quot;4&quot; d=&quot; M -1.77636e-15 -33 L -1.77636e-15 -26 &quot; /&gt; &lt;path id= &quot;5&quot; d=&quot; M -0.5 -33 L -1.88738e-15 -33 &quot; /&gt; &lt;path id= &quot;6&quot; d=&quot; M -0.5 -123.064 L -0.5 -33 &quot; /&gt; &lt;path id= &quot;7&quot; d=&quot; M -0.5 -218 L -0.5 -126.936 &quot; /&gt; &lt;path id= &quot;8&quot; d=&quot; M -0.5 -218 L -1.88738e-15 -218 &quot; /&gt; &lt;path id= &quot;9&quot; d=&quot; M -1.77636e-15 -224 L -1.77636e-15 -218 &quot; /&gt; &lt;path id= &quot;10&quot; d=&quot; M -2.5 -224 L -8.88178e-16 -224 &quot; /&gt; &lt;path id= &quot;11&quot; d=&quot; M -2.5 -240 L -2.5 -224 &quot; /&gt; &lt;path id= &quot;12&quot; d=&quot; M -2.5 -240 L -8.88178e-16 -240 &quot; /&gt; &lt;path id= &quot;13&quot; d=&quot; M -1.77636e-15 -250 L -1.77636e-15 -240 &quot; /&gt; &lt;path id= &quot;14&quot; d=&quot; M -1.77636e-15 -250 L -20 -250 &quot; /&gt; &lt;path id= &quot;15&quot; d=&quot; M -1.77636e-15 2.84217e-14 L -20 2.84217e-14 &quot; /&gt; &lt;path id= &quot;16&quot; d=&quot; M -1.77636e-15 -10 L -1.77636e-15 2.84217e-14 &quot; /&gt; &lt;path id= &quot;17&quot; d=&quot; M -2.5 -10 L -8.88178e-16 -10 &quot; /&gt; &lt;path id= &quot;18&quot; d=&quot; M -2.5 -26 L -2.5 -10 &quot; /&gt; &lt;path id= &quot;19&quot; d=&quot; M -25 -250 L -25 2.84217e-14 &quot; /&gt; &lt;path id= &quot;20&quot; d=&quot; M -20 -250 L -25 -250 &quot; /&gt; &lt;path id= &quot;21&quot; d=&quot; M -20 2.84217e-14 L -25 2.84217e-14 &quot; /&gt; &lt;path d=&quot;M-0.5 -129.472 A4.5 4.5 0 0 0 -0.5 -120.528&quot; /&gt;&lt;path id= &quot;23&quot; d=&quot; M -2.5 -232 L -2.5 -233.5 &quot; /&gt; &lt;path id= &quot;24&quot; d=&quot; M -2.5 -233.5 L -2.5 -232 &quot; /&gt; &lt;path id= &quot;25&quot; d=&quot; M -2.5 -232 L -2.5 -230.5 &quot; /&gt; &lt;path id= &quot;26&quot; d=&quot; M -2.5 -230.5 L -2.5 -232 &quot; /&gt; &lt;path id= &quot;27&quot; d=&quot; M -2.5 -18 L -2.5 -19.5 &quot; /&gt; &lt;path id= &quot;28&quot; d=&quot; M -2.5 -19.5 L -2.5 -18 &quot; /&gt; &lt;path id= &quot;29&quot; d=&quot; M -2.5 -18 L -2.5 -16.5 &quot; /&gt; &lt;path id= &quot;30&quot; d=&quot; M -2.5 -16.5 L -2.5 -18 &quot; /&gt; &lt;path id= &quot;31&quot; d=&quot; M -25 -232 L -25 -230.5 &quot; /&gt; &lt;path id= &quot;32&quot; d=&quot; M -25 -230.5 L -25 -232 &quot; /&gt; &lt;path id= &quot;33&quot; d=&quot; M -25 -232 L -25 -233.5 &quot; /&gt; &lt;path id= &quot;34&quot; d=&quot; M -25 -233.5 L -25 -232 &quot; /&gt; &lt;path id= &quot;35&quot; d=&quot; M -25 -18 L -25 -16.5 &quot; /&gt; &lt;path id= &quot;36&quot; d=&quot; M -25 -16.5 L -25 -18 &quot; /&gt; &lt;path id= &quot;37&quot; d=&quot; M -25 -18 L -25 -19.5 &quot; /&gt; &lt;path id= &quot;38&quot; d=&quot; M -25 -19.5 L -25 -18 &quot; /&gt; &lt;path d=&quot;M-2.33669 -134.723 A10 10 0 0 0 -2.33669 -115.277&quot; /&gt;&lt;/g&gt; &lt;g   stroke=&quot;rgb(0, 0, 0)&quot;    stroke-width=&quot;0.2&quot;    stroke-linecap=&quot;butt&quot;    stroke-linejoin=&quot;miter&quot;    stroke-dasharray=&quot;5 3&quot;    fill=&quot;none&quot;   &gt; &lt;path id= &quot;1&quot; d=&quot; M -25 -233.5 L -2.5 -233.5 &quot; /&gt; &lt;path id= &quot;2&quot; d=&quot; M -25 -230.5 L -2.5 -230.5 &quot; /&gt; &lt;path id= &quot;3&quot; d=&quot; M -25 -19.5 L -2.5 -19.5 &quot; /&gt; &lt;path id= &quot;4&quot; d=&quot; M -25 -16.5 L -2.5 -16.5 &quot; /&gt; &lt;/g&gt; &lt;g   stroke=&quot;rgb(0, 0, 0)&quot;    stroke-width=&quot;0.466667&quot;    stroke-linecap=&quot;butt&quot;    stroke-linejoin=&quot;miter&quot;    fill=&quot;none&quot;   &gt; &lt;path d=&quot;M-0.5 -126.936 A2 2 0 0 0 -0.5 -123.064&quot; /&gt;&lt;path id= &quot;2&quot; d=&quot; M -25 -250 L -5 -250 &quot; /&gt; &lt;path id= &quot;3&quot; d=&quot; M -5 -250 L -4.44089e-15 -250 &quot; /&gt; &lt;path id= &quot;4&quot; d=&quot; M -25 2.84217e-14 L -5 2.84217e-14 &quot; /&gt; &lt;path id= &quot;5&quot; d=&quot; M -5 2.84217e-14 L -4.44089e-15 3.09229e-14 &quot; /&gt; &lt;path id= &quot;6&quot; d=&quot; M 3.9968e-15 -26 L -2.5 -26 &quot; /&gt; &lt;path id= &quot;7&quot; d=&quot; M -1.77636e-15 -33 L -1.77636e-15 -26 &quot; /&gt; &lt;path id= &quot;8&quot; d=&quot; M 0 -33 L -0.5 -33 &quot; /&gt; &lt;path id= &quot;9&quot; d=&quot; M -0.5 -33 L -0.5 -120.528 &quot; /&gt; &lt;path id= &quot;10&quot; d=&quot; M -0.5 -123.064 L -0.5 -120.528 &quot; /&gt; &lt;path id= &quot;11&quot; d=&quot; M -0.5 -129.472 L -0.5 -126.936 &quot; /&gt; &lt;path id= &quot;12&quot; d=&quot; M -0.5 -129.472 L -0.5 -218 &quot; /&gt; &lt;path id= &quot;13&quot; d=&quot; M 2.30926e-14 -218 L -0.5 -218 &quot; /&gt; &lt;path id= &quot;14&quot; d=&quot; M -1.77636e-15 -224 L -1.77636e-15 -218 &quot; /&gt; &lt;path id= &quot;15&quot; d=&quot; M 2.53131e-14 -224 L -2.5 -224 &quot; /&gt; &lt;path id= &quot;16&quot; d=&quot; M -2.5 -224 L -2.5 -240 &quot; /&gt; &lt;path id= &quot;17&quot; d=&quot; M 2.26485e-14 -240 L -2.5 -240 &quot; /&gt; &lt;path id= &quot;18&quot; d=&quot; M -1.77636e-15 -250 L -1.77636e-15 -240 &quot; /&gt; &lt;path id= &quot;19&quot; d=&quot; M -1.77636e-15 -10 L -1.77636e-15 0 &quot; /&gt; &lt;path id= &quot;20&quot; d=&quot; M -4.44089e-16 -10 L -2.5 -10 &quot; /&gt; &lt;path id= &quot;21&quot; d=&quot; M -2.5 -10 L -2.5 -26 &quot; /&gt; &lt;path id= &quot;22&quot; d=&quot; M -25 -250 L -25 0 &quot; /&gt; &lt;path id= &quot;23&quot; d=&quot; M -5 -250 L -5 -133.66 &quot; /&gt; &lt;path d=&quot;M-5 -133.66 A10 10 0 0 0 -5 -116.34&quot; /&gt;&lt;path id= &quot;25&quot; d=&quot; M -5 -116.34 L -5 0 &quot; /&gt; &lt;path id= &quot;26&quot; d=&quot; M -0.5 -129.472 L -2.33669 -128.846 &quot; /&gt; &lt;path id= &quot;27&quot; d=&quot; M -2.33669 -134.723 L -2.33669 -128.846 &quot; /&gt; &lt;path id= &quot;28&quot; d=&quot; M -2.33669 -134.723 L -5 -133.66 &quot; /&gt; &lt;path id= &quot;29&quot; d=&quot; M -2.33669 -121.154 L -0.5 -120.528 &quot; /&gt; &lt;path id= &quot;30&quot; d=&quot; M -5 -116.34 L -2.33669 -115.277 &quot; /&gt; &lt;path id= &quot;31&quot; d=&quot; M -2.33669 -121.154 L -2.33669 -115.277 &quot; /&gt; &lt;path d=&quot;M-2.33669 -128.846 A4.5 4.5 0 0 0 -4.5 -125&quot; /&gt;&lt;path d=&quot;M-4.5 -125 A4.5 4.5 0 0 0 -2.33669 -121.154&quot; /&gt;&lt;/g&gt; &lt;/g&gt; "/>
				</Property>
				<Property name="X" type="App::PropertyFloat">
					<Float value="77.149993896484"/>
				</Property>
				<Property name="Y" type="App::PropertyFloat">
					<Float value="91.974998474121"/>
				</Property>
			</Properties>
		</Object>
		<Object name="Ortho001">
			<Properties Count="11">
				<Property name="Direction" type="App::PropertyVector">
					<PropertyVector valueX="0.000000000000" valueY="1.000000000000" valueZ="0.000000000000"/>
				</Property>
				<Property name="Label" type="App::PropertyString">
					<String value="Front"/>
				</Property>
				<Property name="LineWidth" type="App::PropertyFloat">
					<Float value="0.349999994040"/>
				</Property>
				<Property name="Rotation" type="App::PropertyFloat">
					<Float value="0.000000000000"/>
				</Property>
				<Property name="Scale" type="App::PropertyFloat">
					<Float value="0.750000000000"/>
				</Property>
				<Property name="ShowHiddenLines" type="App::PropertyBool">
					<Bool value="true"/>
				</Property>
				<Property name="ShowSmoothLines" type="App::PropertyBool">
					<Bool value="false"/>
				</Property>
				<Property name="Source" type="App::PropertyLink">
					<Link value="Cut002"/>
				</Property>
				<Property name="ViewResult" type="App::PropertyString">
					<String value="&lt;g id=&quot;Front&quot;    transform=&quot;rotate(0,32.65,91.975) translate(32.65,91.975) scale(0.75,0.75)&quot;   &gt; &lt;g   stroke=&quot;rgb(0, 0, 0)&quot;    stroke-width=&quot;0.2&quot;    stroke-linecap=&quot;butt&quot;    stroke-linejoin=&quot;miter&quot;    stroke-dasharray=&quot;5 3&quot;    fill=&quot;none&quot;   &gt; &lt;path id= &quot;1&quot; d=&quot; M 4.53494e-17 -20 L 5 -20 &quot; /&gt; &lt;path id= &quot;2&quot; d=&quot; M 9.94987e-14 -2.5 L 9.94987e-14 -8.88178e-16 &quot; /&gt; &lt;path id= &quot;3&quot; d=&quot; M 9.6168e-14 -0.5 L 9.6168e-14 -1.88738e-15 &quot; /&gt; &lt;path id= &quot;4&quot; d=&quot; M 0 -0.5 L 0 -2 &quot; /&gt; &lt;path id= &quot;5&quot; d=&quot; M 1.42335e-14 -0.5 L 1.42335e-14 -1.88738e-15 &quot; /&gt; &lt;path id= &quot;6&quot; d=&quot; M 1.1569e-14 -2.5 L 1.1569e-14 -8.88178e-16 &quot; /&gt; &lt;path id= &quot;7&quot; d=&quot; M 4.46357e-15 -2.5 L 4.46357e-15 -8.88178e-16 &quot; /&gt; &lt;path id= &quot;8&quot; d=&quot; M 4.53494e-17 -1.77636e-15 L 4.53494e-17 -20 &quot; /&gt; &lt;path id= &quot;9&quot; d=&quot; M 1.06604e-13 -2.5 L 1.06604e-13 -8.88178e-16 &quot; /&gt; &lt;path id= &quot;10&quot; d=&quot; M 5 -20 L 5 -25 &quot; /&gt; &lt;path id= &quot;11&quot; d=&quot; M 5 -25 L 30 -25 &quot; /&gt; &lt;path id= &quot;12&quot; d=&quot; M 30 -25 L 30 -5 &quot; /&gt; &lt;path id= &quot;13&quot; d=&quot; M 30 -5 L 26.2453 -4.44089e-15 &quot; /&gt; &lt;path id= &quot;14&quot; d=&quot; M 26.2453 -1.77636e-15 L -7.10543e-15 -1.77636e-15 &quot; /&gt; &lt;path id= &quot;15&quot; d=&quot; M 26.2453 3.9968e-15 L 28.1226 -2.5 &quot; /&gt; &lt;path id= &quot;16&quot; d=&quot; M 1.00364e-13 -2.5 L 28.1226 -2.5 &quot; /&gt; &lt;path id= &quot;17&quot; d=&quot; M 4.26326e-14 -1.77636e-15 L 26.2453 -1.77636e-15 &quot; /&gt; &lt;path id= &quot;18&quot; d=&quot; M 8.34888e-14 -1.77636e-15 L 26.2453 -1.77636e-15 &quot; /&gt; &lt;path id= &quot;19&quot; d=&quot; M 26.2453 0 L 26.6207 -0.5 &quot; /&gt; &lt;path id= &quot;20&quot; d=&quot; M 9.9476e-14 -0.5 L 26.6207 -0.5 &quot; /&gt; &lt;path id= &quot;21&quot; d=&quot; M 10 -0.5 L 26.6207 -0.5 &quot; /&gt; &lt;path id= &quot;22&quot; d=&quot; M -5.32907e-15 -0.5 L 10 -0.5 &quot; /&gt; &lt;path id= &quot;23&quot; d=&quot; M 10 -0.5 L 10 -4.5 &quot; /&gt; &lt;path id= &quot;24&quot; d=&quot; M 10 -4.5 L 10 -0.5 &quot; /&gt; &lt;path id= &quot;25&quot; d=&quot; M 10 -0.5 L -5.29147e-15 -0.5 &quot; /&gt; &lt;path id= &quot;26&quot; d=&quot; M 10 -0.5 L 26.6207 -0.5 &quot; /&gt; &lt;path id= &quot;27&quot; d=&quot; M 0 -0.5 L 26.6207 -0.5 &quot; /&gt; &lt;path id= &quot;28&quot; d=&quot; M 26.2453 2.30926e-14 L 26.6207 -0.5 &quot; /&gt; &lt;path id= &quot;29&quot; d=&quot; M -3.64153e-14 -1.77636e-15 L 26.2453 -1.77636e-15 &quot; /&gt; &lt;path id= &quot;30&quot; d=&quot; M -5.68434e-14 -1.77636e-15 L 26.2453 -1.77636e-15 &quot; /&gt; &lt;path id= &quot;31&quot; d=&quot; M 26.2453 2.53131e-14 L 28.1226 -2.5 &quot; /&gt; &lt;path id= &quot;32&quot; d=&quot; M 9.76996e-15 -2.5 L 28.1226 -2.5 &quot; /&gt; &lt;path id= &quot;33&quot; d=&quot; M 15.5 -2.5 L 18.5 -2.5 &quot; /&gt; &lt;path id= &quot;34&quot; d=&quot; M 18.5 -2.5 L 15.5 -2.5 &quot; /&gt; &lt;path id= &quot;35&quot; d=&quot; M 0 -2.5 L 28.1226 -2.5 &quot; /&gt; &lt;path id= &quot;36&quot; d=&quot; M 26.2453 2.26485e-14 L 28.1226 -2.5 &quot; /&gt; &lt;path id= &quot;37&quot; d=&quot; M -5.68434e-14 -1.77636e-15 L 26.2453 -1.77636e-15 &quot; /&gt; &lt;path id= &quot;38&quot; d=&quot; M 1.43885e-13 -1.77636e-15 L 26.2453 -1.77636e-15 &quot; /&gt; &lt;path id= &quot;39&quot; d=&quot; M 26.2453 -4.44089e-16 L 28.1226 -2.5 &quot; /&gt; &lt;path id= &quot;40&quot; d=&quot; M 1.10134e-13 -2.5 L 28.1226 -2.5 &quot; /&gt; &lt;path id= &quot;41&quot; d=&quot; M 15.5 -2.5 L 18.5 -2.5 &quot; /&gt; &lt;path id= &quot;42&quot; d=&quot; M 18.5 -2.5 L 15.5 -2.5 &quot; /&gt; &lt;path id= &quot;43&quot; d=&quot; M 18.5 -25 L 15.5 -25 &quot; /&gt; &lt;path id= &quot;44&quot; d=&quot; M 15.5 -25 L 18.5 -25 &quot; /&gt; &lt;path id= &quot;45&quot; d=&quot; M 18.5 -25 L 15.5 -25 &quot; /&gt; &lt;path id= &quot;46&quot; d=&quot; M 15.5 -25 L 18.5 -25 &quot; /&gt; &lt;path id= &quot;47&quot; d=&quot; M 30 -5 L 30 -10 &quot; /&gt; &lt;path id= &quot;48&quot; d=&quot; M 30 -10 L 30 -5 &quot; /&gt; &lt;path id= &quot;49&quot; d=&quot; M 26.6207 -0.5 L 28 -2.33669 &quot; /&gt; &lt;path id= &quot;50&quot; d=&quot; M 28 -2.33669 L 30 -5 &quot; /&gt; &lt;path id= &quot;51&quot; d=&quot; M 28 -2.33669 L 26.6207 -0.5 &quot; /&gt; &lt;path id= &quot;52&quot; d=&quot; M 30 -5 L 28 -2.33669 &quot; /&gt; &lt;path id= &quot;53&quot; d=&quot; M 28 -2.33669 L 28 -4.5 &quot; /&gt; &lt;path id= &quot;54&quot; d=&quot; M 28 -4.5 L 28 -2.33669 &quot; /&gt; &lt;path id= &quot;55&quot; d=&quot; M 15.5 -25 L 15.5 -2.5 &quot; /&gt; &lt;path id= &quot;56&quot; d=&quot; M 15.5 -25 L 15.5 -2.5 &quot; /&gt; &lt;path id= &quot;57&quot; d=&quot; M 28 -2.33669 L 28 -10 &quot; /&gt; &lt;path id= &quot;58&quot; d=&quot; M 28 -10 L 28 -2.33669 &quot; /&gt; &lt;/g&gt; &lt;g   stroke=&quot;rgb(0, 0, 0)&quot;    stroke-width=&quot;0.2&quot;    stroke-linecap=&quot;butt&quot;    stroke-linejoin=&quot;miter&quot;    stroke-dasharray=&quot;5 3&quot;    fill=&quot;none&quot;   &gt; &lt;path id= &quot;1&quot; d=&quot; M 0 -2 L 10 -4.5 &quot; /&gt; &lt;path id= &quot;2&quot; d=&quot; M 10 -4.5 L 28 -4.5 &quot; /&gt; &lt;path id= &quot;3&quot; d=&quot; M 18.5 -25 L 18.5 -2.5 &quot; /&gt; &lt;path id= &quot;4&quot; d=&quot; M 18.5 -25 L 18.5 -2.5 &quot; /&gt; &lt;path id= &quot;5&quot; d=&quot; M 28 -10 L 30 -10 &quot; /&gt; &lt;/g&gt; &lt;g   stroke=&quot;rgb(0, 0, 0)&quot;    stroke-width=&quot;0.466667&quot;    stroke-linecap=&quot;butt&quot;    stroke-linejoin=&quot;miter&quot;    fill=&quot;none&quot;   &gt; &lt;path id= &quot;1&quot; d=&quot; M 1.11068e-13 -20 L 5 -20 &quot; /&gt; &lt;path id= &quot;2&quot; d=&quot; M 0 -2 L 0 -0.5 &quot; /&gt; &lt;path id= &quot;3&quot; d=&quot; M 1.11068e-13 -1.77636e-15 L 1.11068e-13 -20 &quot; /&gt; &lt;path id= &quot;4&quot; d=&quot; M 5 -20 L 5 -25 &quot; /&gt; &lt;path id= &quot;5&quot; d=&quot; M 5 -25 L 30 -25 &quot; /&gt; &lt;path id= &quot;6&quot; d=&quot; M 30 -25 L 30 -5 &quot; /&gt; &lt;path id= &quot;7&quot; d=&quot; M 30 -5 L 26.2453 -4.44089e-15 &quot; /&gt; &lt;path id= &quot;8&quot; d=&quot; M 26.2453 -1.77636e-15 L 1.03029e-13 -1.77636e-15 &quot; /&gt; &lt;/g&gt; &lt;/g&gt; "/>
				</Property>
				<Property name="X" type="App::PropertyFloat">
					<Float value="32.649993896484"/>
				</Property>
				<Property name="Y" type="App::PropertyFloat">
					<Float value="91.974998474121"/>
				</Property>
			</Properties>
		</Object>
		<Object name="Ortho002">
			<Properties Count="11">
				<Property name="Direction" type="App::PropertyVector">
					<PropertyVector valueX="1.000000000000" valueY="0.000000000000" valueZ="0.000000000000"/>
				</Property>
				<Property name="Label" type="App::PropertyString">
					<String value="Right"/>
				</Property>
				<Property name="LineWidth" type="App::PropertyFloat">
					<Float value="0.349999994040"/>
				</Property>
				<Property name="Rotation" type="App::PropertyFloat">
					<Float value="-90.000000000000"/>
				</Property>
				<Property name="Scale" type="App::PropertyFloat">
					<Float value="0.750000000000"/>
				</Property>
				<Property name="ShowHiddenLines" type="App::PropertyBool">
					<Bool value="true"/>
				</Property>
				<Property name="ShowSmoothLines" type="App::PropertyBool">
					<Bool value="false"/>
				</Property>
				<Property name="Source" type="App::PropertyLink">
					<Link value="Cut002"/>
				</Property>
				<Property name="ViewResult" type="App::PropertyString">
					<String value="&lt;g id=&quot;Right&quot;    transform=&quot;rotate(-90,77.15,135.85) translate(77.15,135.85) scale(0.75,0.75)&quot;   &gt; &lt;g   stroke=&quot;rgb(0, 0, 0)&quot;    stroke-width=&quot;0.2&quot;    stroke-linecap=&quot;butt&quot;    stroke-linejoin=&quot;miter&quot;    stroke-dasharray=&quot;5 3&quot;    fill=&quot;none&quot;   &gt; &lt;path id= &quot;1&quot; d=&quot; M 4.53494e-17 250 L 1.11068e-13 -2.84217e-14 &quot; /&gt; &lt;path id= &quot;2&quot; d=&quot; M 5 250 L 5 -2.84217e-14 &quot; /&gt; &lt;path id= &quot;3&quot; d=&quot; M 4.53494e-17 250 L 5 250 &quot; /&gt; &lt;path id= &quot;4&quot; d=&quot; M 1.11068e-13 -2.84217e-14 L 5 -2.5091e-14 &quot; /&gt; &lt;path id= &quot;5&quot; d=&quot; M 5 250 L 5 -2.84217e-14 &quot; /&gt; &lt;path id= &quot;6&quot; d=&quot; M 5 250 L 30 250 &quot; /&gt; &lt;path id= &quot;7&quot; d=&quot; M 5 -2.84217e-14 L 30 -1.17684e-14 &quot; /&gt; &lt;path id= &quot;8&quot; d=&quot; M 1.00364e-13 26 L 28.1226 26 &quot; /&gt; &lt;path id= &quot;9&quot; d=&quot; M 9.9476e-14 33 L 26.6207 33 &quot; /&gt; &lt;path id= &quot;10&quot; d=&quot; M 0 218 L 26.6207 218 &quot; /&gt; &lt;path id= &quot;11&quot; d=&quot; M 9.76996e-15 224 L 28.1226 224 &quot; /&gt; &lt;path id= &quot;12&quot; d=&quot; M 0 240 L 28.1226 240 &quot; /&gt; &lt;path id= &quot;13&quot; d=&quot; M 1.10134e-13 10 L 28.1226 10 &quot; /&gt; &lt;path d=&quot;M18.5 232 A1.5 1.5 0 0 0 15.5 232&quot; /&gt;&lt;path d=&quot;M15.5 232 A1.5 1.5 0 0 0 18.5 232&quot; /&gt;&lt;path d=&quot;M18.5 18 A1.5 1.5 0 0 0 15.5 18&quot; /&gt;&lt;path d=&quot;M15.5 18 A1.5 1.5 0 0 0 18.5 18&quot; /&gt;&lt;path id= &quot;18&quot; d=&quot; M 30 250 L 30 0 &quot; /&gt; &lt;path id= &quot;19&quot; d=&quot; M 28 134.723 L 28 115.277 &quot; /&gt; &lt;/g&gt; &lt;g   stroke=&quot;rgb(0, 0, 0)&quot;    stroke-width=&quot;0.466667&quot;    stroke-linecap=&quot;butt&quot;    stroke-linejoin=&quot;miter&quot;    fill=&quot;none&quot;   &gt; &lt;path id= &quot;1&quot; d=&quot; M 9.639e-14 33 L 9.94987e-14 26 &quot; /&gt; &lt;path id= &quot;2&quot; d=&quot; M 5.61718e-14 123.064 L 9.6168e-14 33 &quot; /&gt; &lt;path id= &quot;3&quot; d=&quot; M 0 126.936 L 0 123.064 &quot; /&gt; &lt;path id= &quot;4&quot; d=&quot; M 1.40115e-14 218 L 5.44518e-14 126.936 &quot; /&gt; &lt;path id= &quot;5&quot; d=&quot; M 1.1569e-14 224 L 1.42335e-14 218 &quot; /&gt; &lt;path id= &quot;6&quot; d=&quot; M 4.46357e-15 240 L 1.1569e-14 224 &quot; /&gt; &lt;path id= &quot;7&quot; d=&quot; M 2.26747e-17 250 L 4.46357e-15 240 &quot; /&gt; &lt;path id= &quot;8&quot; d=&quot; M 1.06604e-13 10 L 1.11045e-13 -2.84217e-14 &quot; /&gt; &lt;path id= &quot;9&quot; d=&quot; M 9.94987e-14 26 L 1.06604e-13 10 &quot; /&gt; &lt;path id= &quot;10&quot; d=&quot; M 30 250 L 26.2453 250 &quot; /&gt; &lt;path id= &quot;11&quot; d=&quot; M 26.2453 250 L -7.10543e-15 250 &quot; /&gt; &lt;path id= &quot;12&quot; d=&quot; M 30 -2.84217e-14 L 26.2453 -3.09229e-14 &quot; /&gt; &lt;path id= &quot;13&quot; d=&quot; M 26.2453 -2.84217e-14 L 1.03029e-13 -4.59046e-14 &quot; /&gt; &lt;path id= &quot;14&quot; d=&quot; M 26.2453 26 L 28.1226 26 &quot; /&gt; &lt;path id= &quot;15&quot; d=&quot; M 4.26326e-14 26 L 26.2453 26 &quot; /&gt; &lt;path id= &quot;16&quot; d=&quot; M 26.2453 33 L 26.2453 26 &quot; /&gt; &lt;path id= &quot;17&quot; d=&quot; M 8.34888e-14 33 L 26.2453 33 &quot; /&gt; &lt;path id= &quot;18&quot; d=&quot; M 26.2453 33 L 26.6207 33 &quot; /&gt; &lt;path id= &quot;19&quot; d=&quot; M 26.6207 33 L 26.6207 120.528 &quot; /&gt; &lt;path id= &quot;20&quot; d=&quot; M 10 120.528 L 26.6207 120.528 &quot; /&gt; &lt;path id= &quot;21&quot; d=&quot; M -5.32907e-15 123.064 L 10 120.528 &quot; /&gt; &lt;path id= &quot;22&quot; d=&quot; M 10 129.472 L 10 120.528 &quot; /&gt; &lt;path id= &quot;23&quot; d=&quot; M 10 129.472 L -5.29147e-15 126.936 &quot; /&gt; &lt;path id= &quot;24&quot; d=&quot; M 10 129.472 L 26.6207 129.472 &quot; /&gt; &lt;path id= &quot;25&quot; d=&quot; M 26.6207 129.472 L 26.6207 218 &quot; /&gt; &lt;path id= &quot;26&quot; d=&quot; M 26.2453 218 L 26.6207 218 &quot; /&gt; &lt;path id= &quot;27&quot; d=&quot; M -3.64153e-14 218 L 26.2453 218 &quot; /&gt; &lt;path id= &quot;28&quot; d=&quot; M 26.2453 224 L 26.2453 218 &quot; /&gt; &lt;path id= &quot;29&quot; d=&quot; M -5.68434e-14 224 L 26.2453 224 &quot; /&gt; &lt;path id= &quot;30&quot; d=&quot; M 26.2453 224 L 28.1226 224 &quot; /&gt; &lt;path d=&quot;M15.5 232 A1.5 1.5 0 0 0 18.5 232&quot; /&gt;&lt;path d=&quot;M18.5 232 A1.5 1.5 0 0 0 15.5 232&quot; /&gt;&lt;path id= &quot;33&quot; d=&quot; M 28.1226 224 L 28.1226 240 &quot; /&gt; &lt;path id= &quot;34&quot; d=&quot; M 26.2453 240 L 28.1226 240 &quot; /&gt; &lt;path id= &quot;35&quot; d=&quot; M -5.68434e-14 240 L 26.2453 240 &quot; /&gt; &lt;path id= &quot;36&quot; d=&quot; M 26.2453 250 L 26.2453 240 &quot; /&gt; &lt;path id= &quot;37&quot; d=&quot; M 26.2453 10 L 26.2453 0 &quot; /&gt; &lt;path id= &quot;38&quot; d=&quot; M 1.43885e-13 10 L 26.2453 10 &quot; /&gt; &lt;path id= &quot;39&quot; d=&quot; M 26.2453 10 L 28.1226 10 &quot; /&gt; &lt;path d=&quot;M15.5 18 A1.5 1.5 0 0 0 18.5 18&quot; /&gt;&lt;path d=&quot;M18.5 18 A1.5 1.5 0 0 0 15.5 18&quot; /&gt;&lt;path id= &quot;42&quot; d=&quot; M 28.1226 10 L 28.1226 26 &quot; /&gt; &lt;path id= &quot;43&quot; d=&quot; M 30 250 L 30 133.66 &quot; /&gt; &lt;path id= &quot;44&quot; d=&quot; M 30 133.66 L 30 116.34 &quot; /&gt; &lt;path id= &quot;45&quot; d=&quot; M 30 116.34 L 30 0 &quot; /&gt; &lt;path id= &quot;46&quot; d=&quot; M 26.6207 129.472 L 28 128.846 &quot; /&gt; &lt;path id= &quot;47&quot; d=&quot; M 28 134.723 L 28 128.846 &quot; /&gt; &lt;path id= &quot;48&quot; d=&quot; M 28 134.723 L 30 133.66 &quot; /&gt; &lt;path id= &quot;49&quot; d=&quot; M 28 121.154 L 26.6207 120.528 &quot; /&gt; &lt;path id= &quot;50&quot; d=&quot; M 30 116.34 L 28 115.277 &quot; /&gt; &lt;path id= &quot;51&quot; d=&quot; M 28 121.154 L 28 115.277 &quot; /&gt; &lt;path id= &quot;52&quot; d=&quot; M 28 128.846 L 28 125 &quot; /&gt; &lt;path id= &quot;53&quot; d=&quot; M 28 125 L 28 121.154 &quot; /&gt; &lt;/g&gt; &lt;/g&gt; "/>
				</Property>
				<Property name="X" type="App::PropertyFloat">
					<Float value="77.149993896484"/>
				</Property>
				<Property name="Y" type="App::PropertyFloat">
					<Float value="135.850006103516"/>
				</Property>
			</Properties>
		</Object>
		<Object name="View">
			<Properties Count="11">
				<Property name="Direction" type="App::PropertyVector">
					<PropertyVector valueX="1.000000000000" valueY="1.000000000000" valueZ="1.000000000000"/>
				</Property>
				<Property name="Label" type="App::PropertyString">
					<String value="View"/>
				</Property>
				<Property name="LineWidth" type="App::PropertyFloat">
					<Float value="0.349999994040"/>
				</Property>
				<Property name="Rotation" type="App::PropertyFloat">
					<Float value="90.000000000000"/>
				</Property>
				<Property name="Scale" type="App::PropertyFloat">
					<Float value="0.750000000000"/>
				</Property>
				<Property name="ShowHiddenLines" type="App::PropertyBool">
					<Bool value="false"/>
				</Property>
				<Property name="ShowSmoothLines" type="App::PropertyBool">
					<Bool value="false"/>
				</Property>
				<Property name="Source" type="App::PropertyLink">
					<Link value="Cut002"/>
				</Property>
				<Property name="ViewResult" type="App::PropertyString">
					<String value="&lt;g id=&quot;View&quot;    transform=&quot;rotate(90,77,50) translate(77,50) scale(0.75,0.75)&quot;   &gt; &lt;g   stroke=&quot;rgb(0, 0, 0)&quot;    stroke-width=&quot;0.466667&quot;    stroke-linecap=&quot;butt&quot;    stroke-linejoin=&quot;miter&quot;    fill=&quot;none&quot;   &gt; &lt;path id= &quot;1&quot; d=&quot; M -14.1421 8.16497 L -17.6777 6.12372 &quot; /&gt; &lt;path id= &quot;2&quot; d=&quot; M -1.76777 -20.2083 L -7.09433e-14 -21.2289 &quot; /&gt; &lt;path id= &quot;3&quot; d=&quot; M -6.94141e-14 -26.9444 L -7.16122e-14 -21.2289 &quot; /&gt; &lt;path id= &quot;4&quot; d=&quot; M -0.353553 -100.277 L -0.353553 -27.1485 &quot; /&gt; &lt;path d=&quot;M-0.353553 -103.439 A2 1.1547 -60 0 0 -1.20892 -100.517&quot; /&gt; &lt;path id= &quot;6&quot; d=&quot; M -0.353553 -177.792 L -0.353553 -103.439 &quot; /&gt; &lt;path id= &quot;7&quot; d=&quot; M -0.353553 -177.792 L -1.13798e-14 -177.996 &quot; /&gt; &lt;path id= &quot;8&quot; d=&quot; M -9.43659e-15 -182.895 L -1.13207e-14 -177.996 &quot; /&gt; &lt;path id= &quot;9&quot; d=&quot; M -1.76777 -194.939 L -1.76777 -183.916 &quot; /&gt; &lt;path id= &quot;10&quot; d=&quot; M -1.76777 -194.939 L -3.66374e-15 -195.959 &quot; /&gt; &lt;path id= &quot;11&quot; d=&quot; M -1.27211e-15 -204.124 L -4.41229e-15 -195.959 &quot; /&gt; &lt;path id= &quot;12&quot; d=&quot; M -7.97928e-14 -2.14118e-14 L -14.1421 8.16497 &quot; /&gt; &lt;path id= &quot;13&quot; d=&quot; M -7.66365e-14 -8.16497 L -7.97767e-14 -2.84217e-14 &quot; /&gt; &lt;path id= &quot;14&quot; d=&quot; M -1.76777 -20.2083 L -1.76777 -9.18559 &quot; /&gt; &lt;path id= &quot;15&quot; d=&quot; M -17.6777 6.12372 L -21.2132 8.16497 &quot; /&gt; &lt;path id= &quot;16&quot; d=&quot; M -38.8909 -206.165 L -24.7487 -214.33 &quot; /&gt; &lt;path id= &quot;17&quot; d=&quot; M -24.7487 -214.33 L -18.5582 -214.839 &quot; /&gt; &lt;path id= &quot;18&quot; d=&quot; M -18.5582 -214.839 L 7.10543e-15 -204.124 &quot; /&gt; &lt;path id= &quot;19&quot; d=&quot; M -21.2132 8.16497 L -38.8909 -2.04124 &quot; /&gt; &lt;path id= &quot;20&quot; d=&quot; M -38.8909 -2.04124 L -24.7487 -10.2062 &quot; /&gt; &lt;path id= &quot;21&quot; d=&quot; M -24.7487 -10.2062 L -18.5582 -10.7146 &quot; /&gt; &lt;path id= &quot;22&quot; d=&quot; M -18.5582 -10.7146 L -7.10543e-14 -3.55271e-15 &quot; /&gt; &lt;path id= &quot;23&quot; d=&quot; M -18.5582 -31.9435 L -21.6535 -31.6893 &quot; /&gt; &lt;path id= &quot;24&quot; d=&quot; M -1.76777 -20.2083 L -21.6535 -31.6893 &quot; /&gt; &lt;path id= &quot;25&quot; d=&quot; M -2.93099e-14 -21.2289 L -18.5582 -31.9435 &quot; /&gt; &lt;path id= &quot;26&quot; d=&quot; M -18.5582 -37.659 L -18.5582 -31.9435 &quot; /&gt; &lt;path id= &quot;27&quot; d=&quot; M -5.9508e-14 -26.9444 L -18.5582 -37.659 &quot; /&gt; &lt;path id= &quot;28&quot; d=&quot; M -18.5582 -37.659 L -19.1773 -37.6081 &quot; /&gt; &lt;path id= &quot;29&quot; d=&quot; M -19.1773 -37.6081 L -19.1773 -109.074 &quot; /&gt; &lt;path id= &quot;30&quot; d=&quot; M -7.42462 -102.289 L -19.1773 -109.074 &quot; /&gt; &lt;path id= &quot;31&quot; d=&quot; M -0.353553 -100.277 L -7.42462 -102.289 &quot; /&gt; &lt;path d=&quot;M-7.42462 -109.592 A4.5 2.59808 -60 0 0 -10.2333 -103.911&quot; /&gt; &lt;path id= &quot;33&quot; d=&quot; M -7.42462 -109.592 L -0.353553 -103.439 &quot; /&gt; &lt;path id= &quot;34&quot; d=&quot; M -7.42462 -109.592 L -19.1773 -116.377 &quot; /&gt; &lt;path id= &quot;35&quot; d=&quot; M -19.1773 -116.377 L -19.1773 -188.66 &quot; /&gt; &lt;path id= &quot;36&quot; d=&quot; M -0.353553 -177.792 L -19.1773 -188.66 &quot; /&gt; &lt;path id= &quot;37&quot; d=&quot; M -18.5582 -188.711 L -19.1773 -188.66 &quot; /&gt; &lt;path id= &quot;38&quot; d=&quot; M 2.4869e-14 -177.996 L -18.5582 -188.711 &quot; /&gt; &lt;path id= &quot;39&quot; d=&quot; M -18.5582 -193.61 L -18.5582 -188.711 &quot; /&gt; &lt;path id= &quot;40&quot; d=&quot; M 3.9968e-14 -182.895 L -18.5582 -193.61 &quot; /&gt; &lt;path id= &quot;41&quot; d=&quot; M -18.5582 -193.61 L -21.6535 -193.356 &quot; /&gt; &lt;path d=&quot;M-12.7279 -194.734 A1.5 0.866025 60 0 0 -14.5386 -196.646&quot; /&gt; &lt;path d=&quot;M-14.5386 -196.646 A1.5 0.866025 60 0 0 -14.8492 -195.959&quot; /&gt; &lt;path d=&quot;M-14.8492 -195.959 A1.5 0.866025 60 0 0 -13.0386 -194.048&quot; /&gt; &lt;path d=&quot;M-13.0386 -194.048 A1.5 0.866025 60 0 0 -12.7279 -194.734&quot; /&gt; &lt;path id= &quot;46&quot; d=&quot; M -21.6535 -193.356 L -21.6535 -206.42 &quot; /&gt; &lt;path id= &quot;47&quot; d=&quot; M -1.76777 -194.939 L -21.6535 -206.42 &quot; /&gt; &lt;path id= &quot;48&quot; d=&quot; M -18.5582 -206.674 L -21.6535 -206.42 &quot; /&gt; &lt;path id= &quot;49&quot; d=&quot; M 3.9968e-14 -195.959 L -18.5582 -206.674 &quot; /&gt; &lt;path id= &quot;50&quot; d=&quot; M -18.5582 -214.839 L -18.5582 -206.674 &quot; /&gt; &lt;path id= &quot;51&quot; d=&quot; M -18.5582 -18.8796 L -18.5582 -10.7146 &quot; /&gt; &lt;path id= &quot;52&quot; d=&quot; M -1.02141e-13 -8.16497 L -18.5582 -18.8796 &quot; /&gt; &lt;path id= &quot;53&quot; d=&quot; M -18.5582 -18.8796 L -21.6535 -18.6254 &quot; /&gt; &lt;path d=&quot;M-12.7279 -20.0042 A1.5 0.866025 60 0 0 -14.5386 -21.9156&quot; /&gt; &lt;path d=&quot;M-14.5386 -21.9156 A1.5 0.866025 60 0 0 -14.8492 -21.2289&quot; /&gt; &lt;path d=&quot;M-14.8492 -21.2289 A1.5 0.866025 60 0 0 -13.0386 -19.3175&quot; /&gt; &lt;path d=&quot;M-13.0386 -19.3175 A1.5 0.866025 60 0 0 -12.7279 -20.0042&quot; /&gt; &lt;path id= &quot;58&quot; d=&quot; M -21.6535 -18.6254 L -21.6535 -31.6893 &quot; /&gt; &lt;path id= &quot;59&quot; d=&quot; M -38.8909 -206.165 L -38.8909 -2.04124 &quot; /&gt; &lt;path id= &quot;60&quot; d=&quot; M -24.7487 -214.33 L -24.7487 -119.339 &quot; /&gt; &lt;path d=&quot;M-24.7487 -119.339 A10 5.7735 -60 0 0 -26.2132 -105.649&quot; /&gt; &lt;path d=&quot;M-26.2132 -105.649 A10 5.7735 -60 0 0 -24.7487 -105.197&quot; /&gt; &lt;path id= &quot;63&quot; d=&quot; M -24.7487 -105.197 L -24.7487 -10.2062 &quot; /&gt; &lt;path id= &quot;64&quot; d=&quot; M -19.1773 -116.377 L -21.4513 -115.679 &quot; /&gt; &lt;path id= &quot;65&quot; d=&quot; M -21.4513 -120.478 L -21.4513 -115.679 &quot; /&gt; &lt;path id= &quot;66&quot; d=&quot; M -21.4513 -120.478 L -24.7487 -119.339 &quot; /&gt; &lt;path id= &quot;67&quot; d=&quot; M -21.4513 -109.399 L -19.1773 -109.074 &quot; /&gt; &lt;path id= &quot;68&quot; d=&quot; M -24.7487 -105.197 L -21.4513 -104.6 &quot; /&gt; &lt;path id= &quot;69&quot; d=&quot; M -21.4513 -109.399 L -21.4513 -104.6 &quot; /&gt; &lt;path d=&quot;M-21.4513 -115.679 A4.5 2.59808 -60 0 0 -22.981 -111.656&quot; /&gt; &lt;path d=&quot;M-22.981 -111.656 A4.5 2.59808 -60 0 0 -22.049 -109.596&quot; /&gt; &lt;path d=&quot;M-22.049 -109.596 A4.5 2.59808 -60 0 0 -21.4513 -109.399&quot; /&gt; &lt;path d=&quot;M-21.4513 -120.478 A10 5.7735 -60 0 0 -25.4558 -105.328&quot; /&gt; &lt;/g&gt; &lt;/g&gt; "/>
				</Property>
				<Property name="X" type="App::PropertyFloat">
					<Float value="77.000000000000"/>
				</Property>
				<Property name="Y" type="App::PropertyFloat">
					<Float value="50.000000000000"/>
				</Property>
			</Properties>
		</Object>
		<Object name="Page001">
			<Properties Count="5">
				<Property name="EditableTexts" type="App::PropertyStringList">
					<StringList count="10">
						<String value="X : X"/>
						<String value="Part name"/>
						<String value="Company name"/>
						<String value="Drawer name"/>
						<String value="Controller name"/>
						<String value="Date"/>
						<String value="01"/>
						<String value="001 - 001"/>
						<String value="ISO2768 - fH"/>
						<String value="Material"/>
					</StringList>
				</Property>
				<Property name="Group" type="App::PropertyLinkList">
					<LinkList count="0">
					</LinkList>
				</Property>
				<Property name="Label" type="App::PropertyString">
					<String value="Page001"/>
				</Property>
				<Property name="PageResult" type="App::PropertyFileIncluded">
					<FileIncluded file="filedHnvqA.svg"/>
				</Property>
				<Property name="Template" type="App::PropertyFile">
					<String value="/Users/guillaumelobet/Desktop/A4_Landscape_english.svg"/>
				</Property>
			</Properties>
		</Object>
	</ObjectData>
</Document>
