# Supplementary material for: “Rhizoponics”: a novel hydroponic rhizotron for root system analyses on mature Arabidopsis thaliana plants
Source: Plant Methods. 2015 Jan 23;11:3. doi: 10.1186/s13007-015-0046-x (PMC4318444; doi:10.1186/s13007-015-0046-x)
Supplement: Additional file 3: — Rhizoponics blueprints (readable with FreeCAD 3D: http://www.freecadweb.org/ ). [file 13007_2015_46_MOESM3_ESM.zip › PartShape.brp]

DBRep_DrawableShape

CASCADE Topology V1, (c) Matra-Datavision
Locations 2
1
              1               0              -0               0 
             -0 2.22044604925031e-16              -1               0 
              0               1 2.22044604925031e-16               0 
2  1 -1 0
Curve2ds 0
Curves 7
1 -20 4.534935058081497e-17 0 0 1 0 
1 -20 5 0 -1 0 0 
1 -25 5 0 0 1 0 
1 -25 30 0 1 0 0 
1 -5 30 0 0.79963652647050343 -0.6004843258022543 0 
1 -1.7763568394002505e-15 26.245267031180294 0 0 -1 0 
1 -1.7763568394002505e-15 4.534935058081497e-17 0 -1 0 0 
Polygon3D 0
PolygonOnTriangulations 0
Surfaces 0
Triangulations 0

TShapes 15
Ve
1e-07
-20 1.00695786333238e-32 4.5349350580815e-17
0 0

0101101
*
Ve
1e-07
-20 1.11022302462516e-15 5
0 0

0101101
*
Ed
 1e-07 1 1 0
1  1 0 0 5
0

0101000
+15 2 -14 2 *
Ve
1e-07
-25 1.11022302462516e-15 5
0 0

0101101
*
Ed
 1e-07 1 1 0
1  2 0 0 5
0

0101000
+14 2 -12 2 *
Ve
1e-07
-25 6.66133814775095e-15 30
0 0

0101101
*
Ed
 1e-07 1 1 0
1  3 0 0 25
0

0101000
+12 2 -10 2 *
Ve
1e-07
-5 6.66133814775095e-15 30
0 0

0101101
*
Ed
 1e-07 1 1 0
1  4 0 0 20
0

0101000
+10 2 -8 2 *
Ve
1e-07
-1.77635683940025e-15 5.82761994909039e-15 26.2452670311803
0 0

0101101
*
Ed
 1e-07 1 1 0
1  5 0 0 6.25284092770171
0

0101000
+8 2 -6 2 *
Ve
1.00000000022675e-07
-1.77635683940025e-15 5.0347893919581e-33 2.26746756295114e-17
0 0

0101101
*
Ed
 1e-07 1 1 0
1  6 0 0 26.2452670311803
0

0101000
+6 2 -4 2 *
Ed
 1e-07 1 1 0
1  7 0 0 20
0

0101000
+4 2 -15 2 *
Wi

1101100
+13 0 +11 0 +9 0 +7 0 +5 0 +3 0 +2 0 *

+1 1 
