# Supplementary material for: “Rhizoponics”: a novel hydroponic rhizotron for root system analyses on mature Arabidopsis thaliana plants
Source: Plant Methods. 2015 Jan 23;11:3. doi: 10.1186/s13007-015-0046-x (PMC4318444; doi:10.1186/s13007-015-0046-x)
Supplement: Additional file 3: — Rhizoponics blueprints (readable with FreeCAD 3D: http://www.freecadweb.org/ ). [file 13007_2015_46_MOESM3_ESM.zip › PartShape1.brp]

DBRep_DrawableShape

CASCADE Topology V1, (c) Matra-Datavision
Locations 10
1
              1               0              -0               0 
             -0 2.22044604925031e-16              -1               0 
              0               1 2.22044604925031e-16               0 
1
              1               0               0               0 
              0 -2.22044604925031e-16              -1               0 
              0               1 -2.22044604925031e-16               0 
2  1 1 2 -1 0
2  2 1 1 -1 0
2  1 -1 0
1
              1               0               0               0 
              0               1               0 5.55111512312578e-14 
              0               0               1             250 
2  1 1 2 -1 6 1 0
2  6 -1 2 1 1 -1 0
2  2 -1 0
2  2 -1 6 1 0
Curve2ds 42
1 1.2154326714572542e-63 2.7369110631344083e-48 -2.2204460492503131e-16 -1 
1 20 2.7369110631344083e-48 0 -1 
1 4.9999999999999991 3.944304526105059e-31 -2.2204460492503131e-16 -1 
1 0 3.944304526105059e-31 0 -1 
1 0 -0 1 0 
1 0 0 1 0 
1 -5.5511151231257814e-14 -249.99999999999994 1 0 
1 0 0 1 0 
1 5.0000000000000036 3.944304526105059e-31 0 -1 
1 1.7516230804060213e-46 3.944304526105059e-31 -2.2204460492503131e-16 -1 
1 0 -0 1 0 
1 4.9999999999999991 0 0 -1 
1 0 -249.99999999999994 1 0 
1 4.9999999999999982 0 0 -1 
1 24.999999999999996 1.5777218104420236e-30 -2.2204460492503131e-16 -1 
1 0 1.5777218104420236e-30 0 -1 
1 0 -0 1 0 
1 4.9999999999999991 -5.0000000000000036 1 0 
1 -5.5955240441107864e-14 -249.99999999999994 1 0 
1 4.9999999999999982 -5.0000000000000036 1 0 
1 20.000000000000004 1.5777218104420236e-30 0 -1 
1 -4.2072888179891089e-46 1.5777218104420236e-30 1.3333430488643527e-16 -1 
1 0 0 1 0 
1 29.999999999999996 -5.0000000000000036 0 1 
1 0 -249.99999999999994 1 0 
1 29.999999999999996 -5.0000000000000036 0 1 
1 6.2528409277017136 1.1832913578315177e-30 1.3333430488643527e-16 -1 
1 -7.0064923216240854e-46 1.5777218104420236e-30 2.2204460492503131e-16 -1 
1 0 0 1 -4.9303806576313238e-32 
1 29.999999999999996 15 -0.60048432580225419 0.79963652647050343 
1 3.182335048587512e-14 -249.99999999999994 1 -4.9303806576313238e-32 
1 29.999999999999996 15 -0.60048432580225419 0.79963652647050343 
1 26.24526703118029 0 2.2204460492503131e-16 -1 
1 0 -5.0347892413657074e-33 0 -1 
1 0 0 1 0 
1 26.24526703118029 20 -1 0 
1 5.4178883601707614e-14 -249.99999999999994 1 0 
1 26.24526703118029 20 -1 0 
1 0 -0 1 0 
1 0 20 0 -1 
1 0 -249.99999999999994 1 0 
1 0 20 0 -1 
Curves 21
1 -20 4.5349350580814964e-17 -2.0139157266647598e-32 0 2.2204460492503131e-16 1 
1 -20 4.9999999999999991 -2.2204460492503131e-15 0 2.2204460492503131e-16 1 
1 -20 4.534935058081497e-17 0 0 1 0 
1 -20 4.534935058081497e-17 0 0 1 0 
1 -25.000000000000004 4.9999999999999991 -2.2204460492503131e-15 0 2.2204460492503131e-16 1 
1 -20 5 0 -1 0 0 
1 -20 5 0 -1 0 0 
1 -25.000000000000004 29.999999999999996 -1.3322676295501878e-14 0 2.2204460492503131e-16 1 
1 -25 5 0 0 1 0 
1 -25 5 0 0 1 0 
1 -5 29.999999999999996 -1.3322676295501878e-14 0 2.2204460492503131e-16 1 
1 -25 30 0 1 0 0 
1 -25 30 0 1 0 0 
1 -1.7763568394002505e-15 26.24526703118029 -1.1655239898180755e-14 0 2.2204460492503131e-16 1 
1 -5 30 0 0.79963652647050343 -0.6004843258022543 0 
1 -5 30 0 0.79963652647050343 -0.6004843258022543 0 
1 -1.7763568394002505e-15 2.2674675629511372e-17 -1.0069578783916178e-32 0 2.2204460492503131e-16 1 
1 -1.7763568394002505e-15 26.245267031180294 0 0 -1 0 
1 -1.7763568394002505e-15 26.245267031180294 0 0 -1 0 
1 -1.7763568394002505e-15 4.534935058081497e-17 0 -1 0 0 
1 -1.7763568394002505e-15 4.534935058081497e-17 0 -1 0 0 
Polygon3D 0
PolygonOnTriangulations 0
Surfaces 9
1 -20 4.5349350580814964e-17 -2.0139157266647595e-32 -1 0 0 0 1 -4.4408920985006262e-16 -0 -4.4408920985006262e-16 -1 
1 -1.7763568394002505e-15 4.5349350580814964e-17 -2.0139157266647595e-32 0 -1 2.2204460492503131e-16 -1 0 0 -0 -2.2204460492503131e-16 -1 
1 -20 4.9999999999999991 -2.2204460492503127e-15 0 -1 2.2204460492503131e-16 -1 0 0 -0 -2.2204460492503131e-16 -1 
1 -20 1.00695786333238e-32 4.5349350580814964e-17 0 1 -2.2204460492503136e-16 0 2.2204460492503136e-16 1 1 -0 0 
1 -20 1.00695786333238e-32 4.5349350580814964e-17 0 1 -2.2204460492503136e-16 0 2.2204460492503136e-16 1 1 -0 0 
1 -25.000000000000004 4.9999999999999991 -2.2204460492503127e-15 -1 0 0 0 1 -4.4408920985006262e-16 -0 -4.4408920985006262e-16 -1 
1 -25.000000000000004 29.999999999999996 -1.3322676295501877e-14 0 1 -2.2204460492503131e-16 1 0 0 0 -2.2204460492503131e-16 -1 
1 -5 29.999999999999996 -1.3322676295501877e-14 0.60048432580225419 0.79963652647050343 -1.7755497660376727e-16 0.79963652647050343 -0.60048432580225419 2.6666860977287058e-16 1.0661898041874818e-16 -3.0210976510107461e-16 -1 
1 -1.7763568394002505e-15 26.24526703118029 -1.1655239898180754e-14 1 0 -0 0 -1 4.4408920985006262e-16 0 -4.4408920985006262e-16 -1 
Triangulations 0

TShapes 55
Ve
1e-07
-20 4.5349350580815e-17 -2.01391572666476e-32
0 0

0101101
*
Ve
1e-07
-20 5.55565005818386e-14 250
0 0

0101101
*
Ed
 1e-07 1 1 0
1  1 0 0 250
2  1 1 0 0 250
2  2 2 0 0 250
0

0101000
+55 0 -54 0 *
Ve
1e-07
-20 5 -2.22044604925031e-15
0 0

0101101
*
Ve
1e-07
-20 5.00000000000005 250
0 0

0101101
*
Ed
 1e-07 1 1 0
1  2 0 0 250
2  3 1 0 0 250
2  4 3 0 0 250
0

0101000
+52 0 -51 0 *
Ed
 1e-07 1 1 0
1  3 0 0 5
2  5 1 4 0 5
2  6 4 5 0 5
0

0101000
+55 4 -52 4 *
Ed
 1e-07 1 1 0
1  4 0 0 5
2  7 1 8 0 5
2  8 5 5 0 5
0

0101000
+54 8 -51 8 *
Wi

0101000
+53 0 -50 0 -49 3 +48 7 *
Fa
0  1e-07 1 0

0101000
+47 0 *
Ve
1e-07
-25 5 -2.22044604925031e-15
0 0

0101101
*
Ve
1e-07
-25 5.00000000000005 250
0 0

0101101
*
Ed
 1e-07 1 1 0
1  5 0 0 250
2  9 3 0 0 250
2  10 6 0 0 250
0

0101000
+45 0 -44 0 *
Ed
 1e-07 1 1 0
1  6 0 0 5
2  11 3 4 0 5
2  12 4 5 0 5
0

0101000
+52 4 -45 4 *
Ed
 1e-07 1 1 0
1  7 0 0 5
2  13 3 8 0 5
2  14 5 5 0 5
0

0101000
+51 8 -44 8 *
Wi

0101000
+50 0 -43 0 -42 3 +41 7 *
Fa
0  1e-07 3 0

0101000
+40 0 *
Ve
1e-07
-25 30 -1.33226762955019e-14
0 0

0101101
*
Ve
1e-07
-25 30.0000000000001 250
0 0

0101101
*
Ed
 1e-07 1 1 0
1  8 0 0 250
2  15 6 0 0 250
2  16 7 0 0 250
0

0101000
+38 0 -37 0 *
Ed
 1e-07 1 1 0
1  9 0 0 25
2  17 6 4 0 25
2  18 4 5 0 25
0

0101000
+45 4 -38 4 *
Ed
 1e-07 1 1 0
1  10 0 0 25
2  19 6 8 0 25
2  20 5 5 0 25
0

0101000
+44 8 -37 8 *
Wi

0101000
+43 0 -36 0 -35 3 +34 7 *
Fa
0  1e-07 6 0

0101000
+33 0 *
Ve
1e-07
-5 30 -1.33226762955019e-14
0 0

0101101
*
Ve
1e-07
-5 30.0000000000001 250
0 0

0101101
*
Ed
 1e-07 1 1 0
1  11 0 0 250
2  21 7 0 0 250
2  22 8 0 0 250
0

0101000
+31 0 -30 0 *
Ed
 1e-07 1 1 0
1  12 0 0 20
2  23 7 4 0 20
2  24 4 5 0 20
0

0101000
+38 4 -31 4 *
Ed
 1e-07 1 1 0
1  13 0 0 20
2  25 7 8 0 20
2  26 5 5 0 20
0

0101000
+37 8 -30 8 *
Wi

0101000
+36 0 -29 0 -28 3 +27 7 *
Fa
0  1e-07 7 0

0101000
+26 0 *
Ve
1e-07
-1.77635683940025e-15 26.2452670311803 -1.16552398981808e-14
0 0

0101101
*
Ve
1e-07
-1.77635683940025e-15 26.2452670311803 250
0 0

0101101
*
Ed
 1e-07 1 1 0
1  14 0 0 250
2  27 8 0 0 250
2  28 9 0 0 250
0

0101000
+24 0 -23 0 *
Ed
 1e-07 1 1 0
1  15 0 0 6.25284092770171
2  29 8 4 0 6.25284092770171
2  30 4 5 0 6.25284092770171
0

0101000
+31 4 -24 4 *
Ed
 1e-07 1 1 0
1  16 0 0 6.25284092770171
2  31 8 8 0 6.25284092770171
2  32 5 5 0 6.25284092770171
0

0101000
+30 8 -23 8 *
Wi

0101000
+29 0 -22 0 -21 3 +20 7 *
Fa
0  1e-07 8 0

0101000
+19 0 *
Ve
1.00000000022675e-07
-1.77635683940025e-15 2.26746756295114e-17 -1.00695787839162e-32
0 0

0101101
*
Ve
1.00000000022675e-07
-1.77635683940025e-15 5.55338259068873e-14 250
0 0

0101101
*
Ed
 1.00000000022675e-07 1 1 0
1  17 0 0 250
2  33 9 0 0 250
2  34 2 0 0 250
0

0101000
+17 0 -16 0 *
Ed
 1e-07 1 1 0
1  18 0 0 26.2452670311803
2  35 9 4 0 26.2452670311803
2  36 4 5 0 26.2452670311803
0

0101000
+24 4 -17 4 *
Ed
 1e-07 1 1 0
1  19 0 0 26.2452670311803
2  37 9 8 0 26.2452670311803
2  38 5 5 0 26.2452670311803
0

0101000
+23 8 -16 8 *
Wi

0101000
+22 0 -15 0 -14 3 +13 7 *
Fa
0  1e-07 9 0

0101000
+12 0 *
Ed
 1e-07 1 1 0
1  20 0 0 20
2  39 2 4 0 20
2  40 4 5 0 20
0

0101000
+17 4 -55 4 *
Ed
 1e-07 1 1 0
1  21 0 0 20
2  41 2 8 0 20
2  42 5 5 0 20
0

0101000
+16 8 -54 8 *
Wi

0101000
+15 0 -53 0 -10 3 +9 7 *
Fa
0  1e-07 2 0

0101000
+8 0 *
Wi

0101100
+49 0 +42 0 +35 0 +28 0 +21 0 +14 0 +10 0 *
Fa
0  1e-07 4 0

0101000
+6 1 *
Wi

0101100
+48 0 +41 0 +34 0 +27 0 +20 0 +13 0 +9 0 *
Fa
0  1e-07 5 0

0101000
+4 1 *
Sh

0101000
+46 0 +39 0 +32 0 +25 0 +18 0 +11 0 +7 0 +5 9 -3 10 *
So

1100000
+2 0 *

+1 0 
