# Supplementary material for: “Rhizoponics”: a novel hydroponic rhizotron for root system analyses on mature Arabidopsis thaliana plants
Source: Plant Methods. 2015 Jan 23;11:3. doi: 10.1186/s13007-015-0046-x (PMC4318444; doi:10.1186/s13007-015-0046-x)
Supplement: Additional file 3: — Rhizoponics blueprints (readable with FreeCAD 3D: http://www.freecadweb.org/ ). [file 13007_2015_46_MOESM3_ESM.zip › PartShape2.brp]

DBRep_DrawableShape

CASCADE Topology V1, (c) Matra-Datavision
Locations 14
1
              1               0              -0               0 
             -0 2.22044604925031e-16              -1               0 
              0               1 2.22044604925031e-16               0 
2  1 -1 0
1
              1               0              -0               0 
             -0 2.22044604925031e-16              -1               0 
              0               1 2.22044604925031e-16               0 
1
              1               0               0               0 
              0 -2.22044604925031e-16              -1               0 
              0               1 -2.22044604925031e-16               0 
2  3 1 4 -1 0
2  4 1 3 -1 0
2  3 -1 0
2  1 -1 4 1 3 -1 0
1
              1               0               0               0 
              0               1               0 5.55111512312578e-14 
              0               0               1             250 
2  3 1 4 -1 9 1 0
2  9 -1 4 1 3 -1 0
2  1 -1 9 -1 4 1 3 -1 0
2  4 -1 0
2  4 -1 9 1 0
Curve2ds 42
1 0 0 -2.2204460492503131e-16 -1 
1 20 0 0 -1 
1 4.9999999999999982 7.8886090522101181e-31 -2.2204460492503131e-16 -1 
1 0 3.944304526105059e-31 0 -1 
1 0 0 1 0 
1 0 -3.5527136788005009e-15 1 0 
1 -5.5511151231257802e-14 -249.99999999999991 1 0 
1 0 -3.5527136788005009e-15 1 0 
1 5.0000000000000071 3.944304526105059e-31 0 -1 
1 2.627434620609032e-46 3.944304526105059e-31 -2.2204460492503131e-16 -1 
1 3.5527136788005009e-15 -3.944304526105059e-31 1 0 
1 4.9999999999999991 -3.5527136788005009e-15 0 -1 
1 3.5527136788005009e-15 -249.99999999999991 1 0 
1 4.9999999999999991 -3.5527136788005009e-15 0 -1 
1 24.999999999999993 3.1554436208840472e-30 -2.2204460492503131e-16 -1 
1 0 0 0 -1 
1 8.8817841970012523e-16 -5.9164567891575885e-31 1 0 
1 4.9999999999999991 -5.0000000000000036 1 0 
1 -5.4622972811557651e-14 -249.99999999999991 1 0 
1 4.9999999999999991 -5.0000000000000036 1 0 
1 20.000000000000007 0 0 -1 
1 0 0 1.3333430488643529e-16 -1 
1 3.5527136788005009e-15 0 1 0 
1 29.999999999999993 -5.0000000000000036 0 1 
1 3.5527136788005009e-15 -249.99999999999991 1 0 
1 29.999999999999993 -5.0000000000000036 0 1 
1 6.2528409277017145 1.1832913578315177e-30 1.3333430488643529e-16 -1 
1 0 0 2.2204460492503131e-16 -1 
1 -7.1021990641506929e-16 -9.4696677538362378e-32 1 4.9303806576313238e-32 
1 29.999999999999993 15 -0.60048432580225419 0.79963652647050354 
1 3.3866913441154525e-14 -249.99999999999991 1 4.9303806576313238e-32 
1 29.999999999999993 15 -0.60048432580225419 0.79963652647050354 
1 26.245267031180287 -3.1554436208840472e-30 2.2204460492503131e-16 -1 
1 0 -5.0347892413657102e-33 0 -1 
1 0 0 1 0 
1 26.245267031180287 19.999999999999996 -1 0 
1 5.6399329650957902e-14 -249.99999999999991 1 0 
1 26.245267031180287 19.999999999999996 -1 0 
1 3.944304526105059e-31 0 1 0 
1 0 19.999999999999996 0 -1 
1 3.944304526105059e-31 -249.99999999999991 1 0 
1 0 19.999999999999996 0 -1 
Curves 21
1 -20 4.5349350580814964e-17 -2.0139157266647598e-32 0 2.2204460492503131e-16 1 
1 -20 4.9999999999999991 -2.2204460492503131e-15 0 2.2204460492503131e-16 1 
1 -20 4.534935058081497e-17 0 0 1 0 
1 -20 4.534935058081497e-17 0 0 1 0 
1 -25.000000000000004 4.9999999999999991 -2.2204460492503131e-15 0 2.2204460492503131e-16 1 
1 -20 5 0 -1 0 0 
1 -20 5 0 -1 0 0 
1 -25.000000000000004 29.999999999999996 -1.3322676295501878e-14 0 2.2204460492503131e-16 1 
1 -25 5 0 0 1 0 
1 -25 5 0 0 1 0 
1 -5 29.999999999999996 -1.3322676295501878e-14 0 2.2204460492503131e-16 1 
1 -25 30 0 1 0 0 
1 -25 30 0 1 0 0 
1 -1.7763568394002505e-15 26.24526703118029 -1.1655239898180755e-14 0 2.2204460492503131e-16 1 
1 -5 30 0 0.79963652647050343 -0.6004843258022543 0 
1 -5 30 0 0.79963652647050343 -0.6004843258022543 0 
1 -1.7763568394002505e-15 2.2674675629511372e-17 -1.0069578783916178e-32 0 2.2204460492503131e-16 1 
1 -1.7763568394002505e-15 26.245267031180294 0 0 -1 0 
1 -1.7763568394002505e-15 26.245267031180294 0 0 -1 0 
1 -1.7763568394002505e-15 4.534935058081497e-17 0 -1 0 0 
1 -1.7763568394002505e-15 4.534935058081497e-17 0 -1 0 0 
Polygon3D 0
PolygonOnTriangulations 0
Surfaces 9
1 -20 4.5349350580814964e-17 -2.0139157266647595e-32 -1 0 0 0 1 -4.4408920985006262e-16 -0 -4.4408920985006262e-16 -1 
1 -1.7763568394002505e-15 4.5349350580814964e-17 -2.0139157266647595e-32 0 -1 2.2204460492503131e-16 -1 0 0 -0 -2.2204460492503131e-16 -1 
1 -20 4.9999999999999991 -2.2204460492503127e-15 0 -1 2.2204460492503131e-16 -1 0 0 -0 -2.2204460492503131e-16 -1 
1 -20 1.00695786333238e-32 4.5349350580814964e-17 0 1 -2.2204460492503136e-16 0 2.2204460492503136e-16 1 1 -0 0 
1 -20 1.00695786333238e-32 4.5349350580814964e-17 0 1 -2.2204460492503136e-16 0 2.2204460492503136e-16 1 1 -0 0 
1 -25.000000000000004 4.9999999999999991 -2.2204460492503127e-15 -1 0 0 0 1 -4.4408920985006262e-16 -0 -4.4408920985006262e-16 -1 
1 -25.000000000000004 29.999999999999996 -1.3322676295501877e-14 0 1 -2.2204460492503131e-16 1 0 0 0 -2.2204460492503131e-16 -1 
1 -5 29.999999999999996 -1.3322676295501877e-14 0.60048432580225419 0.79963652647050343 -1.7755497660376727e-16 0.79963652647050343 -0.60048432580225419 2.6666860977287058e-16 1.0661898041874818e-16 -3.0210976510107461e-16 -1 
1 -1.7763568394002505e-15 26.24526703118029 -1.1655239898180754e-14 1 0 -0 0 -1 4.4408920985006262e-16 0 -4.4408920985006262e-16 -1 
Triangulations 0

TShapes 55
Ve
1e-07
-20 3.02087358999714e-32 4.5349350580815e-17
0 0

0101101
*
Ve
1e-07
-20 -250 1.11067651813096e-13
0 0

0101101
*
Ed
 1e-07 1 1 0
1  1 0 0 250
2  1 1 0 0 250
2  2 2 0 0 250
0

0101000
+55 2 -54 2 *
Ve
1e-07
-20 3.33066907387547e-15 5
0 0

0101101
*
Ve
1e-07
-20 -250 5.00000000000011
0 0

0101101
*
Ed
 1e-07 1 1 0
1  2 0 0 250
2  3 1 0 0 250
2  4 3 0 0 250
0

0101000
+52 2 -51 2 *
Ed
 1e-07 1 1 0
1  3 0 0 5
2  5 1 6 0 5
2  6 4 7 0 5
0

0101000
+55 8 -52 8 *
Ed
 1e-07 1 1 0
1  4 0 0 5
2  7 1 11 0 5
2  8 5 7 0 5
0

0101000
+54 12 -51 12 *
Wi

0101000
+53 0 -50 0 -49 5 +48 10 *
Fa
0  1e-07 1 0

0101000
+47 0 *
Ve
1e-07
-25 3.33066907387547e-15 5
0 0

0101101
*
Ve
1e-07
-25 -250 5.00000000000011
0 0

0101101
*
Ed
 1e-07 1 1 0
1  5 0 0 250
2  9 3 0 0 250
2  10 6 0 0 250
0

0101000
+45 2 -44 2 *
Ed
 1e-07 1 1 0
1  6 0 0 5
2  11 3 6 0 5
2  12 4 7 0 5
0

0101000
+52 8 -45 8 *
Ed
 1e-07 1 1 0
1  7 0 0 5
2  13 3 11 0 5
2  14 5 7 0 5
0

0101000
+51 12 -44 12 *
Wi

0101000
+50 0 -43 0 -42 5 +41 10 *
Fa
0  1e-07 3 0

0101000
+40 0 *
Ve
1e-07
-25 1.99840144432528e-14 30
0 0

0101101
*
Ve
1e-07
-25 -250 30.0000000000001
0 0

0101101
*
Ed
 1e-07 1 1 0
1  8 0 0 250
2  15 6 0 0 250
2  16 7 0 0 250
0

0101000
+38 2 -37 2 *
Ed
 1e-07 1 1 0
1  9 0 0 25
2  17 6 6 0 25
2  18 4 7 0 25
0

0101000
+45 8 -38 8 *
Ed
 1e-07 1 1 0
1  10 0 0 25
2  19 6 11 0 25
2  20 5 7 0 25
0

0101000
+44 12 -37 12 *
Wi

0101000
+43 0 -36 0 -35 5 +34 10 *
Fa
0  1e-07 6 0

0101000
+33 0 *
Ve
1e-07
-5 1.99840144432528e-14 30
0 0

0101101
*
Ve
1e-07
-5 -250 30.0000000000001
0 0

0101101
*
Ed
 1e-07 1 1 0
1  11 0 0 250
2  21 7 0 0 250
2  22 8 0 0 250
0

0101000
+31 2 -30 2 *
Ed
 1e-07 1 1 0
1  12 0 0 20
2  23 7 6 0 20
2  24 4 7 0 20
0

0101000
+38 8 -31 8 *
Ed
 1e-07 1 1 0
1  13 0 0 20
2  25 7 11 0 20
2  26 5 7 0 20
0

0101000
+37 12 -30 12 *
Wi

0101000
+36 0 -29 0 -28 5 +27 10 *
Fa
0  1e-07 7 0

0101000
+26 0 *
Ve
1e-07
-1.77635683940025e-15 1.74828598472711e-14 26.2452670311803
0 0

0101101
*
Ve
1e-07
-1.77635683940025e-15 -250 26.2452670311804
0 0

0101101
*
Ed
 1e-07 1 1 0
1  14 0 0 250
2  27 8 0 0 250
2  28 9 0 0 250
0

0101000
+24 2 -23 2 *
Ed
 1e-07 1 1 0
1  15 0 0 6.25284092770171
2  29 8 6 0 6.25284092770171
2  30 4 7 0 6.25284092770171
0

0101000
+31 8 -24 8 *
Ed
 1e-07 1 1 0
1  16 0 0 6.25284092770171
2  31 8 11 0 6.25284092770171
2  32 5 7 0 6.25284092770171
0

0101000
+30 12 -23 12 *
Wi

0101000
+29 0 -22 0 -21 5 +20 10 *
Fa
0  1e-07 8 0

0101000
+19 0 *
Ve
1.00000000022675e-07
-1.77635683940025e-15 1.51043681758743e-32 2.26746756295114e-17
0 0

0101101
*
Ve
1.00000000022675e-07
-1.77635683940025e-15 -250 1.11044977138145e-13
0 0

0101101
*
Ed
 1.00000000022675e-07 1 1 0
1  17 0 0 250
2  33 9 0 0 250
2  34 2 0 0 250
0

0101000
+17 2 -16 2 *
Ed
 1e-07 1 1 0
1  18 0 0 26.2452670311803
2  35 9 6 0 26.2452670311803
2  36 4 7 0 26.2452670311803
0

0101000
+24 8 -17 8 *
Ed
 1e-07 1 1 0
1  19 0 0 26.2452670311803
2  37 9 11 0 26.2452670311803
2  38 5 7 0 26.2452670311803
0

0101000
+23 12 -16 12 *
Wi

0101000
+22 0 -15 0 -14 5 +13 10 *
Fa
0  1e-07 9 0

0101000
+12 0 *
Ed
 1e-07 1 1 0
1  20 0 0 20
2  39 2 6 0 20
2  40 4 7 0 20
0

0101000
+17 8 -55 8 *
Ed
 1e-07 1 1 0
1  21 0 0 20
2  41 2 11 0 20
2  42 5 7 0 20
0

0101000
+16 12 -54 12 *
Wi

0101000
+15 0 -53 0 -10 5 +9 10 *
Fa
0  1e-07 2 0

0101000
+8 0 *
Wi

0101100
+49 0 +42 0 +35 0 +28 0 +21 0 +14 0 +10 0 *
Fa
0  1e-07 4 0

0101000
+6 3 *
Wi

0101100
+48 0 +41 0 +34 0 +27 0 +20 0 +13 0 +9 0 *
Fa
0  1e-07 5 0

0101000
+4 3 *
Sh

0101000
+46 0 +39 0 +32 0 +25 0 +18 0 +11 0 +7 0 +5 13 -3 14 *
So

1100000
+2 0 *

+1 1 
