# Supplementary material for: “Rhizoponics”: a novel hydroponic rhizotron for root system analyses on mature Arabidopsis thaliana plants
Source: Plant Methods. 2015 Jan 23;11:3. doi: 10.1186/s13007-015-0046-x (PMC4318444; doi:10.1186/s13007-015-0046-x)
Supplement: Additional file 3: — Rhizoponics blueprints (readable with FreeCAD 3D: http://www.freecadweb.org/ ). [file 13007_2015_46_MOESM3_ESM.zip › PartShape4.brp]

DBRep_DrawableShape

CASCADE Topology V1, (c) Matra-Datavision
Locations 2
1
              1               0               0            -2.5 
              0               1               0            -240 
              0               0               1              -4 
2  1 -1 0
Curve2ds 24
1 0 0 1 0 
1 0 0 1 0 
1 45 0 0 -1 
1 0 0 0 1 
1 0 -16 1 0 
1 0 0 1 0 
1 0 0 0 -1 
1 0 0 0 1 
1 0 0 1 0 
1 0 7.5999999046325684 1 0 
1 45 0 0 -1 
1 7.5999999046325684 0 0 1 
1 0 -16 1 0 
1 0 7.5999999046325684 1 0 
1 0 0 0 -1 
1 7.5999999046325684 0 0 1 
1 0 0 0 1 
1 0 0 1 0 
1 45 0 0 1 
1 0 0 1 0 
1 0 0 0 1 
1 0 16 1 0 
1 45 0 0 1 
1 0 16 1 0 
Curves 12
1 0 0 0 0 0 1 
1 0 0 45 -0 1 0 
1 0 16 0 0 0 1 
1 0 0 0 -0 1 0 
1 7.5999999046325684 0 0 0 0 1 
1 7.5999999046325684 0 45 0 1 0 
1 7.5999999046325684 16 0 0 0 1 
1 7.5999999046325684 0 0 -0 1 0 
1 0 0 0 1 0 -0 
1 0 0 45 1 0 -0 
1 0 16 0 1 0 -0 
1 0 16 45 1 0 -0 
Polygon3D 0
PolygonOnTriangulations 0
Surfaces 6
1 0 0 0 1 0 -0 0 0 1 0 -1 0 
1 0 0 0 -0 1 0 0 0 1 1 0 -0 
1 0 0 45 0 0 1 1 0 -0 -0 1 0 
1 0 16 0 -0 1 0 0 0 1 1 0 -0 
1 0 0 0 0 0 1 1 0 -0 -0 1 0 
1 7.5999999046325684 0 0 1 0 -0 0 0 1 0 -1 0 
Triangulations 0

TShapes 34
Ve
1e-07
-2.5 -240 41
0 0

0101101
*
Ve
1e-07
-2.5 -240 -4
0 0

0101101
*
Ed
 1e-07 1 1 0
1  1 0 0 45
2  1 1 0 0 45
2  2 2 0 0 45
0

0101000
-34 2 +33 2 *
Ve
1e-07
-2.5 -224 41
0 0

0101101
*
Ed
 1e-07 1 1 0
1  2 0 0 16
2  3 1 0 0 16
2  4 3 0 0 16
0

0101000
-31 2 +34 2 *
Ve
1e-07
-2.5 -224 -4
0 0

0101101
*
Ed
 1e-07 1 1 0
1  3 0 0 45
2  5 1 0 0 45
2  6 4 0 0 45
0

0101000
-31 2 +29 2 *
Ed
 1e-07 1 1 0
1  4 0 0 16
2  7 1 0 0 16
2  8 5 0 0 16
0

0101000
-29 2 +33 2 *
Wi

0101000
-32 0 -30 0 +28 0 +27 0 *
Fa
0  1e-07 1 0

0101000
+26 0 *
Ve
1e-07
5.09999990463257 -240 41
0 0

0101101
*
Ve
1e-07
5.09999990463257 -240 -4
0 0

0101101
*
Ed
 1e-07 1 1 0
1  5 0 0 45
2  9 6 0 0 45
2  10 2 0 0 45
0

0101000
-24 2 +23 2 *
Ve
1e-07
5.09999990463257 -224 41
0 0

0101101
*
Ed
 1e-07 1 1 0
1  6 0 0 16
2  11 6 0 0 16
2  12 3 0 0 16
0

0101000
-21 2 +24 2 *
Ve
1e-07
5.09999990463257 -224 -4
0 0

0101101
*
Ed
 1e-07 1 1 0
1  7 0 0 45
2  13 6 0 0 45
2  14 4 0 0 45
0

0101000
-21 2 +19 2 *
Ed
 1e-07 1 1 0
1  8 0 0 16
2  15 6 0 0 16
2  16 5 0 0 16
0

0101000
-19 2 +23 2 *
Wi

0101000
-22 0 -20 0 +18 0 +17 0 *
Fa
0  1e-07 6 0

0101000
+16 0 *
Ed
 1e-07 1 1 0
1  9 0 0 7.59999990463257
2  17 2 0 0 7.59999990463257
2  18 5 0 0 7.59999990463257
0

0101000
-23 2 +33 2 *
Ed
 1e-07 1 1 0
1  10 0 0 7.59999990463257
2  19 2 0 0 7.59999990463257
2  20 3 0 0 7.59999990463257
0

0101000
-24 2 +34 2 *
Wi

0101000
-14 0 -22 0 +13 0 +32 0 *
Fa
0  1e-07 2 0

0101000
+12 0 *
Ed
 1e-07 1 1 0
1  11 0 0 7.59999990463257
2  21 4 0 0 7.59999990463257
2  22 5 0 0 7.59999990463257
0

0101000
-19 2 +29 2 *
Ed
 1e-07 1 1 0
1  12 0 0 7.59999990463257
2  23 4 0 0 7.59999990463257
2  24 3 0 0 7.59999990463257
0

0101000
-21 2 +31 2 *
Wi

0101000
-10 0 -18 0 +9 0 +28 0 *
Fa
0  1e-07 4 0

0101000
+8 0 *
Wi

0101000
-27 0 -10 0 +17 0 +14 0 *
Fa
0  1e-07 5 0

0101000
+6 0 *
Wi

0101000
-30 0 -9 0 +20 0 +13 0 *
Fa
0  1e-07 3 0

0101000
+4 0 *
Sh

0101100
-25 0 +15 0 -11 0 +7 0 -5 0 +3 0 *
So

1100000
+2 0 *

+1 1 
