# Supplementary material for: “Rhizoponics”: a novel hydroponic rhizotron for root system analyses on mature Arabidopsis thaliana plants
Source: Plant Methods. 2015 Jan 23;11:3. doi: 10.1186/s13007-015-0046-x (PMC4318444; doi:10.1186/s13007-015-0046-x)
Supplement: Additional file 3: — Rhizoponics blueprints (readable with FreeCAD 3D: http://www.freecadweb.org/ ). [file 13007_2015_46_MOESM3_ESM.zip › PartShape5.brp]

DBRep_DrawableShape

CASCADE Topology V1, (c) Matra-Datavision
Locations 2
1
              1               0               0            -0.5 
              0               1               0            -217 
              0               0               1             -17 
2  1 -1 0
Curve2ds 24
1 0 0 1 0 
1 0 0 1 0 
1 45 0 0 -1 
1 0 0 0 1 
1 0 -185 1 0 
1 0 0 1 0 
1 0 0 0 -1 
1 0 0 0 1 
1 0 0 1 0 
1 0 2.5999999046325684 1 0 
1 45 0 0 -1 
1 2.5999999046325684 0 0 1 
1 0 -185 1 0 
1 0 2.5999999046325684 1 0 
1 0 0 0 -1 
1 2.5999999046325684 0 0 1 
1 0 0 0 1 
1 0 0 1 0 
1 45 0 0 1 
1 0 0 1 0 
1 0 0 0 1 
1 0 185 1 0 
1 45 0 0 1 
1 0 185 1 0 
Curves 12
1 0 0 0 0 0 1 
1 0 0 45 -0 1 0 
1 0 185 0 0 0 1 
1 0 0 0 -0 1 0 
1 2.5999999046325684 0 0 0 0 1 
1 2.5999999046325684 0 45 0 1 0 
1 2.5999999046325684 185 0 0 0 1 
1 2.5999999046325684 0 0 -0 1 0 
1 0 0 0 1 0 -0 
1 0 0 45 1 0 -0 
1 0 185 0 1 0 -0 
1 0 185 45 1 0 -0 
Polygon3D 0
PolygonOnTriangulations 0
Surfaces 6
1 0 0 0 1 0 -0 0 0 1 0 -1 0 
1 0 0 0 -0 1 0 0 0 1 1 0 -0 
1 0 0 45 0 0 1 1 0 -0 -0 1 0 
1 0 185 0 -0 1 0 0 0 1 1 0 -0 
1 0 0 0 0 0 1 1 0 -0 -0 1 0 
1 2.5999999046325684 0 0 1 0 -0 0 0 1 0 -1 0 
Triangulations 0

TShapes 34
Ve
1e-07
-0.5 -217 28
0 0

0101101
*
Ve
1e-07
-0.5 -217 -17
0 0

0101101
*
Ed
 1e-07 1 1 0
1  1 0 0 45
2  1 1 0 0 45
2  2 2 0 0 45
0

0101000
-34 2 +33 2 *
Ve
1e-07
-0.5 -32 28
0 0

0101101
*
Ed
 1e-07 1 1 0
1  2 0 0 185
2  3 1 0 0 185
2  4 3 0 0 185
0

0101000
-31 2 +34 2 *
Ve
1e-07
-0.5 -32 -17
0 0

0101101
*
Ed
 1e-07 1 1 0
1  3 0 0 45
2  5 1 0 0 45
2  6 4 0 0 45
0

0101000
-31 2 +29 2 *
Ed
 1e-07 1 1 0
1  4 0 0 185
2  7 1 0 0 185
2  8 5 0 0 185
0

0101000
-29 2 +33 2 *
Wi

0101000
-32 0 -30 0 +28 0 +27 0 *
Fa
0  1e-07 1 0

0101000
+26 0 *
Ve
1e-07
2.09999990463257 -217 28
0 0

0101101
*
Ve
1e-07
2.09999990463257 -217 -17
0 0

0101101
*
Ed
 1e-07 1 1 0
1  5 0 0 45
2  9 6 0 0 45
2  10 2 0 0 45
0

0101000
-24 2 +23 2 *
Ve
1e-07
2.09999990463257 -32 28
0 0

0101101
*
Ed
 1e-07 1 1 0
1  6 0 0 185
2  11 6 0 0 185
2  12 3 0 0 185
0

0101000
-21 2 +24 2 *
Ve
1e-07
2.09999990463257 -32 -17
0 0

0101101
*
Ed
 1e-07 1 1 0
1  7 0 0 45
2  13 6 0 0 45
2  14 4 0 0 45
0

0101000
-21 2 +19 2 *
Ed
 1e-07 1 1 0
1  8 0 0 185
2  15 6 0 0 185
2  16 5 0 0 185
0

0101000
-19 2 +23 2 *
Wi

0101000
-22 0 -20 0 +18 0 +17 0 *
Fa
0  1e-07 6 0

0101000
+16 0 *
Ed
 1e-07 1 1 0
1  9 0 0 2.59999990463257
2  17 2 0 0 2.59999990463257
2  18 5 0 0 2.59999990463257
0

0101000
-23 2 +33 2 *
Ed
 1e-07 1 1 0
1  10 0 0 2.59999990463257
2  19 2 0 0 2.59999990463257
2  20 3 0 0 2.59999990463257
0

0101000
-24 2 +34 2 *
Wi

0101000
-14 0 -22 0 +13 0 +32 0 *
Fa
0  1e-07 2 0

0101000
+12 0 *
Ed
 1e-07 1 1 0
1  11 0 0 2.59999990463257
2  21 4 0 0 2.59999990463257
2  22 5 0 0 2.59999990463257
0

0101000
-19 2 +29 2 *
Ed
 1e-07 1 1 0
1  12 0 0 2.59999990463257
2  23 4 0 0 2.59999990463257
2  24 3 0 0 2.59999990463257
0

0101000
-21 2 +31 2 *
Wi

0101000
-10 0 -18 0 +9 0 +28 0 *
Fa
0  1e-07 4 0

0101000
+8 0 *
Wi

0101000
-27 0 -10 0 +17 0 +14 0 *
Fa
0  1e-07 5 0

0101000
+6 0 *
Wi

0101000
-30 0 -9 0 +20 0 +13 0 *
Fa
0  1e-07 3 0

0101000
+4 0 *
Sh

0101100
-25 0 +15 0 -11 0 +7 0 -5 0 +3 0 *
So

1100000
+2 0 *

+1 1 
