# Supplementary material for: “Rhizoponics”: a novel hydroponic rhizotron for root system analyses on mature Arabidopsis thaliana plants
Source: Plant Methods. 2015 Jan 23;11:3. doi: 10.1186/s13007-015-0046-x (PMC4318444; doi:10.1186/s13007-015-0046-x)
Supplement: Additional file 3: — Rhizoponics blueprints (readable with FreeCAD 3D: http://www.freecadweb.org/ ). [file 13007_2015_46_MOESM3_ESM.zip › PartShape8.brp]

DBRep_DrawableShape

CASCADE Topology V1, (c) Matra-Datavision
Locations 2
1
              1               0               0               0 
              0               1               0               0 
              0               0               1              10 
2  1 -1 0
Curve2ds 6
1 0 20 1 0 
2 0 0 1 0 -0 1 4.5
1 6.2831853071795862 -0 0 1 
1 0 -0 0 1 
1 0 0 1 0 
2 0 0 1 0 -0 1 4.5
Curves 3
2 0 0 20 0 0 1 1 0 -0 -0 1 0 4.5
1 4.5 -1.1021821192326179e-15 0 0 0 1 
2 0 0 0 0 0 1 1 0 -0 -0 1 0 4.5
Polygon3D 0
PolygonOnTriangulations 0
Surfaces 3
2 0 0 0 0 0 1 1 0 -0 -0 1 0 4.5
1 0 0 20 0 0 1 1 0 -0 -0 1 0 
1 0 0 0 0 0 1 1 0 -0 -0 1 0 
Triangulations 0

TShapes 13
Ve
1e-07
4.5 -1.10218211923262e-15 30
0 0

0101101
*
Ed
 1e-07 1 1 0
1  1 0 0 6.28318530717959
2  1 1 0 0 6.28318530717959
2  2 2 0 0 6.28318530717959
0

0101100
+13 2 -13 2 *
Ve
1e-07
4.5 -1.10218211923262e-15 10
0 0

0101101
*
Ed
 1e-07 1 1 0
1  2 0 0 20
3  3 4CN 1 0 0 20
0

0101000
-13 2 +11 2 *
Ed
 1e-07 1 1 0
1  3 0 0 6.28318530717959
2  5 1 0 0 6.28318530717959
2  6 3 0 0 6.28318530717959
0

0101100
+11 2 -11 2 *
Wi

0101000
-12 0 +10 0 +9 0 -10 0 *
Fa
0  1e-07 1 0

0101000
+8 0 *
Wi

0101000
+12 0 *
Fa
0  1e-07 2 0

0101000
+6 0 *
Wi

0101000
-9 0 *
Fa
0  1e-07 3 0

0101000
-4 0 *
Sh

0101100
+7 0 +5 0 -3 0 *
So

1100100
+2 0 *

+1 1 
