# Supplementary material for: “Rhizoponics”: a novel hydroponic rhizotron for root system analyses on mature Arabidopsis thaliana plants
Source: Plant Methods. 2015 Jan 23;11:3. doi: 10.1186/s13007-015-0046-x (PMC4318444; doi:10.1186/s13007-015-0046-x)
Supplement: Additional file 3: — Rhizoponics blueprints (readable with FreeCAD 3D: http://www.freecadweb.org/ ). [file 13007_2015_46_MOESM3_ESM.zip › PartShape9.brp]

DBRep_DrawableShape

CASCADE Topology V1, (c) Matra-Datavision
Locations 10
1
              1               0               0               0 
              0               1               0            -125 
              0               0               1               0 
1
              1               0               0               0 
              0               1               0               0 
              0               0               1               0 
2  1 -1 2 -1 0
1
              1               0               0               0 
              0               1               0               0 
              0               0               1              10 
2  2 1 4 -1 0
2  1 -1 4 -1 0
1
              1               0               0               0 
              0               1               0               0 
              0               0               1              28 
2  1 -1 0
2  1 -1 7 -1 0
2  7 1 4 -1 0
Curve2ds 20
1 6.2831853071795862 -0 0 1 
1 0 -0 0 1 
1 0 0 1 0 
2 0 0 1 0 -0 1 2
1 0 10.307764064044152 1 0 
1 0 0 1 0 
1 6.2831853071795862 -0 0 1 
1 0 -0 0 1 
8 0 3.1415926535897931
1 0 18 1 0 
8 0 3.1415926535897931
2 0 0 1 0 -0 1 4.5
8 3.1415926535897931 6.2831853071795862
1 0 18 1 0 
8 3.1415926535897931 6.2831853071795862
2 0 0 1 0 -0 1 4.5
2 0 0 1 0 -0 1 10
1 0 0 1 0 
1 0 2 1 0 
2 0 0 1 0 -0 1 10
1 6.2831853071795862 -0 0 1 
1 0 -0 0 1 
2 0 0 1 0 -0 1 4.5
2 0 0 1 0 -0 1 4.5
Curves 10
1 2 -4.8985871965894128e-16 0 0.24253562503633297 -5.9404095375989563e-17 0.97014250014533188 
2 0 0 0 0 0 1 1 0 -0 -0 1 0 2
2 0 0 0 0 0 1 1 0 -0 -0 1 0 4.5
1 4.5 -1.1021821192326179e-15 0 0 0 1 
2 0 0 28 0 0 1 1 0 -0 -0 1 0 4.5
2 0 0 28 0 0 1 1 0 -0 -0 1 0 4.5
2 0 0 0 0 0 1 1 0 -0 -0 1 0 10
2 0 0 2 0 0 1 1 0 -0 -0 1 0 10
1 10 -2.4492935982947065e-15 0 0 0 1 
2 0 0 20 0 0 1 1 0 -0 -0 1 0 4.5
Polygon3D 0
PolygonOnTriangulations 0
Surfaces 7
3 0 0 0 0 0 1 1 0 -0 -0 1 0 2
0.24497866312686414
1 0 0 0 0 0 1 1 0 -0 -0 1 0 
2 0 0 0 0 0 1 1 0 -0 -0 1 0 4.5
1 0 0 0 0 0 1 1 0 -0 -0 1 0 
2 0 0 0 0 0 1 1 0 -0 -0 1 0 10
1 0 0 2 0 0 1 1 0 -0 -0 1 0 
1 0 0 20 0 0 1 1 0 -0 -0 1 0 
Triangulations 0

TShapes 36
Ve
1e-07
2 -125 0
0 0

0101101
*
Ve
1e-07
4.5 -125 10
0 0

0101101
*
Ed
 1e-07 1 1 0
1  1 0 0 10.3077640640442
3  1 2CN 1 0 0 10.3077640640442
0

0101000
+36 3 -35 3 *
Ed
 1e-07 1 1 0
1  2 0 0 6.28318530717959
2  3 1 0 0 6.28318530717959
2  4 2 0 0 6.28318530717959
0

0101100
+36 3 -36 3 *
Ed
 1e-07 1 1 0
1  3 0 0 6.28318530717959
2  5 1 5 0 6.28318530717959
2  6 3 0 0 6.28318530717959
0

0101100
+35 6 -35 6 *
Wi

0101000
+34 2 +33 2 -34 2 -32 4 *
Fa
0  1e-07 1 2

0101000
+31 0 *
Wi

0101000
-33 0 *
Fa
0  1e-07 2 0

0101000
-29 0 *
Ve
2.00001e-07
4.5 -125 28
0 0

0101101
*
Ed
 1e-07 1 1 0
1  4 0 0 18
3  7 8CN 3 0 0 18
0

0101000
+35 6 -27 6 *
Ve
1e-07
-4.5 -125 28
0 0

0101101
*
Ed
 1e-07 1 1 0
1  5 0 0 3.14159265358979
2  9 3 4 0 3.14159265358979
2  10 4 7 0 3.14159265358979
0

0101000
+27 8 -25 8 *
Ed
 1e-07 1 1 0
1  6 0 3.14159265358979 6.28318530717959
2  11 3 4 3.14159265358979 6.28318530717959
2  12 4 7 3.14159265358979 6.28318530717959
0

0101000
+25 8 -27 8 *
Wi

0101000
+26 4 +32 4 -26 4 -24 0 -23 0 *
Fa
0  1e-07 3 4

0101000
+22 0 *
Wi

0101000
-24 0 -23 0 *
Ve
1e-07
10 -125 28
0 0

0101101
*
Ed
 1e-07 1 1 0
1  7 0 0 6.28318530717959
2  13 4 0 0 6.28318530717959
2  14 5 0 0 6.28318530717959
0

0101100
+19 9 -19 9 *
Wi

0101000
+18 7 *
Fa
0  1e-07 4 7

0101000
+20 0 +17 0 *
Ve
1e-07
10 -125 30
0 0

0101101
*
Ed
 1e-07 1 1 0
1  8 0 0 6.28318530717959
2  15 5 0 0 6.28318530717959
2  16 6 0 0 6.28318530717959
0

0101100
+15 9 -15 9 *
Ed
 1e-07 1 1 0
1  9 0 0 2
3  17 18CN 5 0 0 2
0

0101000
-15 9 +19 9 *
Wi

0101000
-14 0 +13 0 +18 0 -13 0 *
Fa
0  1e-07 5 0

0101000
+12 0 *
Ve
1e-07
4.5 -125 30
0 0

0101101
*
Ed
 1e-07 1 1 0
1  10 0 0 6.28318530717959
2  19 6 10 0 6.28318530717959
2  20 7 0 0 6.28318530717959
0

0101100
+10 6 -10 6 *
Wi

0101000
-9 4 *
Wi

0101000
+14 7 *
Fa
0  1e-07 6 7

0101000
+8 0 +7 0 *
Wi

0101000
+9 4 *
Fa
0  1e-07 7 4

0101000
+5 0 *
Sh

0101000
+30 0 -28 2 +21 0 -16 0 +11 7 +6 0 +4 0 *
So

0100000
+3 0 *
Co

1100000
+2 0 *

+1 1 
