# Supplementary material for: “Rhizoponics”: a novel hydroponic rhizotron for root system analyses on mature Arabidopsis thaliana plants
Source: Plant Methods. 2015 Jan 23;11:3. doi: 10.1186/s13007-015-0046-x (PMC4318444; doi:10.1186/s13007-015-0046-x)
Supplement: Additional file 3: — Rhizoponics blueprints (readable with FreeCAD 3D: http://www.freecadweb.org/ ). [file 13007_2015_46_MOESM3_ESM.zip › PartShape10.brp]

DBRep_DrawableShape

CASCADE Topology V1, (c) Matra-Datavision
Locations 7
1
              1               0               0               0 
              0               1               0               0 
              0               0               1               0 
1
              1               0               0            -2.5 
              0               1               0            -240 
              0               0               1              -4 
2  1 -1 2 -1 0
1
              1               0               0            -0.5 
              0               1               0            -217 
              0               0               1             -17 
2  1 -1 4 -1 0
1
              1               0               0            -2.5 
              0               1               0             -26 
              0               0               1              -4 
2  1 -1 6 -1 0
Curve2ds 72
1 0 0 1 0 
1 0 0 1 0 
1 45 0 0 -1 
1 0 0 0 1 
1 0 -16 1 0 
1 0 0 1 0 
1 0 0 0 -1 
1 0 0 0 1 
1 0 0 0 1 
1 0 0 1 0 
1 0 7.5999999046325684 1 0 
1 0 0 1 0 
1 45 0 0 1 
1 0 0 1 0 
1 0 16 1 0 
1 45 0 0 1 
1 7.5999999046325684 0 0 1 
1 45 0 0 -1 
1 0 0 0 1 
1 0 16 1 0 
1 0 7.5999999046325684 1 0 
1 0 -16 1 0 
1 7.5999999046325684 0 0 1 
1 0 0 0 -1 
1 0 0 1 0 
1 0 0 1 0 
1 45 0 0 -1 
1 0 0 0 1 
1 0 -185 1 0 
1 0 0 1 0 
1 0 0 0 -1 
1 0 0 0 1 
1 0 0 0 1 
1 0 0 1 0 
1 0 2.5999999046325684 1 0 
1 0 0 1 0 
1 45 0 0 1 
1 0 0 1 0 
1 0 185 1 0 
1 45 0 0 1 
1 2.5999999046325684 0 0 1 
1 45 0 0 -1 
1 0 0 0 1 
1 0 185 1 0 
1 0 2.5999999046325684 1 0 
1 0 -185 1 0 
1 2.5999999046325684 0 0 1 
1 0 0 0 -1 
1 0 0 1 0 
1 0 0 1 0 
1 45 0 0 -1 
1 0 0 0 1 
1 0 -16 1 0 
1 0 0 1 0 
1 0 0 0 -1 
1 0 0 0 1 
1 0 0 0 1 
1 0 0 1 0 
1 0 6.5999999046325684 1 0 
1 0 0 1 0 
1 45 0 0 1 
1 0 0 1 0 
1 0 16 1 0 
1 45 0 0 1 
1 6.5999999046325684 0 0 1 
1 45 0 0 -1 
1 0 0 0 1 
1 0 16 1 0 
1 0 6.5999999046325684 1 0 
1 0 -16 1 0 
1 6.5999999046325684 0 0 1 
1 0 0 0 -1 
Curves 36
1 0 0 0 0 0 1 
1 0 0 45 -0 1 0 
1 0 16 0 0 0 1 
1 0 0 0 -0 1 0 
1 0 0 0 1 0 -0 
1 7.5999999046325684 0 0 0 0 1 
1 0 0 45 1 0 -0 
1 0 16 45 1 0 -0 
1 7.5999999046325684 0 45 0 1 0 
1 0 16 0 1 0 -0 
1 7.5999999046325684 16 0 0 0 1 
1 7.5999999046325684 0 0 -0 1 0 
1 0 0 0 0 0 1 
1 0 0 45 -0 1 0 
1 0 185 0 0 0 1 
1 0 0 0 -0 1 0 
1 0 0 0 1 0 -0 
1 2.5999999046325684 0 0 0 0 1 
1 0 0 45 1 0 -0 
1 0 185 45 1 0 -0 
1 2.5999999046325684 0 45 0 1 0 
1 0 185 0 1 0 -0 
1 2.5999999046325684 185 0 0 0 1 
1 2.5999999046325684 0 0 -0 1 0 
1 0 0 0 0 0 1 
1 0 0 45 -0 1 0 
1 0 16 0 0 0 1 
1 0 0 0 -0 1 0 
1 0 0 0 1 0 -0 
1 6.5999999046325684 0 0 0 0 1 
1 0 0 45 1 0 -0 
1 0 16 45 1 0 -0 
1 6.5999999046325684 0 45 0 1 0 
1 0 16 0 1 0 -0 
1 6.5999999046325684 16 0 0 0 1 
1 6.5999999046325684 0 0 -0 1 0 
Polygon3D 0
PolygonOnTriangulations 0
Surfaces 18
1 0 0 0 1 0 -0 0 0 1 0 -1 0 
1 0 0 0 -0 1 0 0 0 1 1 0 -0 
1 0 0 45 0 0 1 1 0 -0 -0 1 0 
1 0 16 0 -0 1 0 0 0 1 1 0 -0 
1 0 0 0 0 0 1 1 0 -0 -0 1 0 
1 7.5999999046325684 0 0 1 0 -0 0 0 1 0 -1 0 
1 0 0 0 1 0 -0 0 0 1 0 -1 0 
1 0 0 0 -0 1 0 0 0 1 1 0 -0 
1 0 0 45 0 0 1 1 0 -0 -0 1 0 
1 0 185 0 -0 1 0 0 0 1 1 0 -0 
1 0 0 0 0 0 1 1 0 -0 -0 1 0 
1 2.5999999046325684 0 0 1 0 -0 0 0 1 0 -1 0 
1 0 0 0 1 0 -0 0 0 1 0 -1 0 
1 0 0 0 -0 1 0 0 0 1 1 0 -0 
1 0 0 45 0 0 1 1 0 -0 -0 1 0 
1 0 16 0 -0 1 0 0 0 1 1 0 -0 
1 0 0 0 0 0 1 1 0 -0 -0 1 0 
1 6.5999999046325684 0 0 1 0 -0 0 0 1 0 -1 0 
Triangulations 0

TShapes 103
Ve
1e-07
-2.5 -240 41
0 0

0101101
*
Ve
1e-07
-2.5 -240 -4
0 0

0101101
*
Ed
 1e-07 1 1 0
1  1 0 0 45
2  1 1 0 0 45
2  2 2 0 0 45
0

0101000
-103 3 +102 3 *
Ve
1e-07
-2.5 -224 41
0 0

0101101
*
Ed
 1e-07 1 1 0
1  2 0 0 16
2  3 1 0 0 16
2  4 3 0 0 16
0

0101000
-100 3 +103 3 *
Ve
1e-07
-2.5 -224 -4
0 0

0101101
*
Ed
 1e-07 1 1 0
1  3 0 0 45
2  5 1 0 0 45
2  6 4 0 0 45
0

0101000
-100 3 +98 3 *
Ed
 1e-07 1 1 0
1  4 0 0 16
2  7 1 0 0 16
2  8 5 0 0 16
0

0101000
-98 3 +102 3 *
Wi

0101000
-101 0 -99 0 +97 0 +96 0 *
Fa
0  1e-07 1 0

0101000
+95 0 *
Ve
1e-07
5.09999990463257 -240 -4
0 0

0101101
*
Ed
 1e-07 1 1 0
1  5 0 0 7.59999990463257
2  9 2 0 0 7.59999990463257
2  10 5 0 0 7.59999990463257
0

0101000
-93 3 +102 3 *
Ve
1e-07
5.09999990463257 -240 41
0 0

0101101
*
Ed
 1e-07 1 1 0
1  6 0 0 45
2  11 2 0 0 45
2  12 6 0 0 45
0

0101000
-91 3 +93 3 *
Ed
 1e-07 1 1 0
1  7 0 0 7.59999990463257
2  13 2 0 0 7.59999990463257
2  14 3 0 0 7.59999990463257
0

0101000
-91 3 +103 3 *
Wi

0101000
-92 0 -90 0 +89 0 +101 0 *
Fa
0  1e-07 2 0

0101000
+88 0 *
Ve
1e-07
5.09999990463257 -224 41
0 0

0101101
*
Ed
 1e-07 1 1 0
1  8 0 0 7.59999990463257
2  15 3 0 0 7.59999990463257
2  16 4 0 0 7.59999990463257
0

0101000
-86 3 +100 3 *
Ed
 1e-07 1 1 0
1  9 0 0 16
2  17 3 0 0 16
2  18 6 0 0 16
0

0101000
-86 3 +91 3 *
Wi

0101000
-99 0 -85 0 +84 0 +89 0 *
Fa
0  1e-07 3 0

0101000
+83 0 *
Ve
1e-07
5.09999990463257 -224 -4
0 0

0101101
*
Ed
 1e-07 1 1 0
1  10 0 0 7.59999990463257
2  19 4 0 0 7.59999990463257
2  20 5 0 0 7.59999990463257
0

0101000
-81 3 +98 3 *
Ed
 1e-07 1 1 0
1  11 0 0 45
2  21 4 0 0 45
2  22 6 0 0 45
0

0101000
-86 3 +81 3 *
Wi

0101000
-80 0 -79 0 +85 0 +97 0 *
Fa
0  1e-07 4 0

0101000
+78 0 *
Ed
 1e-07 1 1 0
1  12 0 0 16
2  23 5 0 0 16
2  24 6 0 0 16
0

0101000
-81 3 +93 3 *
Wi

0101000
-96 0 -80 0 +76 0 +92 0 *
Fa
0  1e-07 5 0

0101000
+75 0 *
Wi

0101000
-90 0 -84 0 +79 0 +76 0 *
Fa
0  1e-07 6 0

0101000
+73 0 *
Sh

0101000
-94 2 -87 2 +82 2 +77 2 -74 2 +72 2 *
So

0100000
+71 0 *
Ve
1e-07
-0.5 -217 28
0 0

0101101
*
Ve
1e-07
-0.5 -217 -17
0 0

0101101
*
Ed
 1e-07 1 1 0
1  13 0 0 45
2  25 7 0 0 45
2  26 8 0 0 45
0

0101000
-69 5 +68 5 *
Ve
1e-07
-0.5 -32 28
0 0

0101101
*
Ed
 1e-07 1 1 0
1  14 0 0 185
2  27 7 0 0 185
2  28 9 0 0 185
0

0101000
-66 5 +69 5 *
Ve
1e-07
-0.5 -32 -17
0 0

0101101
*
Ed
 1e-07 1 1 0
1  15 0 0 45
2  29 7 0 0 45
2  30 10 0 0 45
0

0101000
-66 5 +64 5 *
Ed
 1e-07 1 1 0
1  16 0 0 185
2  31 7 0 0 185
2  32 11 0 0 185
0

0101000
-64 5 +68 5 *
Wi

0101000
-67 0 -65 0 +63 0 +62 0 *
Fa
0  1e-07 7 0

0101000
+61 0 *
Ve
1e-07
2.09999990463257 -217 -17
0 0

0101101
*
Ed
 1e-07 1 1 0
1  17 0 0 2.59999990463257
2  33 8 0 0 2.59999990463257
2  34 11 0 0 2.59999990463257
0

0101000
-59 5 +68 5 *
Ve
1e-07
2.09999990463257 -217 28
0 0

0101101
*
Ed
 1e-07 1 1 0
1  18 0 0 45
2  35 8 0 0 45
2  36 12 0 0 45
0

0101000
-57 5 +59 5 *
Ed
 1e-07 1 1 0
1  19 0 0 2.59999990463257
2  37 8 0 0 2.59999990463257
2  38 9 0 0 2.59999990463257
0

0101000
-57 5 +69 5 *
Wi

0101000
-58 0 -56 0 +55 0 +67 0 *
Fa
0  1e-07 8 0

0101000
+54 0 *
Ve
1e-07
2.09999990463257 -32 28
0 0

0101101
*
Ed
 1e-07 1 1 0
1  20 0 0 2.59999990463257
2  39 9 0 0 2.59999990463257
2  40 10 0 0 2.59999990463257
0

0101000
-52 5 +66 5 *
Ed
 1e-07 1 1 0
1  21 0 0 185
2  41 9 0 0 185
2  42 12 0 0 185
0

0101000
-52 5 +57 5 *
Wi

0101000
-65 0 -51 0 +50 0 +55 0 *
Fa
0  1e-07 9 0

0101000
+49 0 *
Ve
1e-07
2.09999990463257 -32 -17
0 0

0101101
*
Ed
 1e-07 1 1 0
1  22 0 0 2.59999990463257
2  43 10 0 0 2.59999990463257
2  44 11 0 0 2.59999990463257
0

0101000
-47 5 +64 5 *
Ed
 1e-07 1 1 0
1  23 0 0 45
2  45 10 0 0 45
2  46 12 0 0 45
0

0101000
-52 5 +47 5 *
Wi

0101000
-46 0 -45 0 +51 0 +63 0 *
Fa
0  1e-07 10 0

0101000
+44 0 *
Ed
 1e-07 1 1 0
1  24 0 0 185
2  47 11 0 0 185
2  48 12 0 0 185
0

0101000
-47 5 +59 5 *
Wi

0101000
-62 0 -46 0 +42 0 +58 0 *
Fa
0  1e-07 11 0

0101000
+41 0 *
Wi

0101000
-56 0 -50 0 +45 0 +42 0 *
Fa
0  1e-07 12 0

0101000
+39 0 *
Sh

0101000
-60 4 -53 4 +48 4 +43 4 -40 4 +38 4 *
So

0100000
+37 0 *
Ve
1e-07
-2.5 -26 41
0 0

0101101
*
Ve
1e-07
-2.5 -26 -4
0 0

0101101
*
Ed
 1e-07 1 1 0
1  25 0 0 45
2  49 13 0 0 45
2  50 14 0 0 45
0

0101000
-35 7 +34 7 *
Ve
1e-07
-2.5 -10 41
0 0

0101101
*
Ed
 1e-07 1 1 0
1  26 0 0 16
2  51 13 0 0 16
2  52 15 0 0 16
0

0101000
-32 7 +35 7 *
Ve
1e-07
-2.5 -10 -4
0 0

0101101
*
Ed
 1e-07 1 1 0
1  27 0 0 45
2  53 13 0 0 45
2  54 16 0 0 45
0

0101000
-32 7 +30 7 *
Ed
 1e-07 1 1 0
1  28 0 0 16
2  55 13 0 0 16
2  56 17 0 0 16
0

0101000
-30 7 +34 7 *
Wi

0101000
-33 0 -31 0 +29 0 +28 0 *
Fa
0  1e-07 13 0

0101000
+27 0 *
Ve
1e-07
4.09999990463257 -26 -4
0 0

0101101
*
Ed
 1e-07 1 1 0
1  29 0 0 6.59999990463257
2  57 14 0 0 6.59999990463257
2  58 17 0 0 6.59999990463257
0

0101000
-25 7 +34 7 *
Ve
1e-07
4.09999990463257 -26 41
0 0

0101101
*
Ed
 1e-07 1 1 0
1  30 0 0 45
2  59 14 0 0 45
2  60 18 0 0 45
0

0101000
-23 7 +25 7 *
Ed
 1e-07 1 1 0
1  31 0 0 6.59999990463257
2  61 14 0 0 6.59999990463257
2  62 15 0 0 6.59999990463257
0

0101000
-23 7 +35 7 *
Wi

0101000
-24 0 -22 0 +21 0 +33 0 *
Fa
0  1e-07 14 0

0101000
+20 0 *
Ve
1e-07
4.09999990463257 -10 41
0 0

0101101
*
Ed
 1e-07 1 1 0
1  32 0 0 6.59999990463257
2  63 15 0 0 6.59999990463257
2  64 16 0 0 6.59999990463257
0

0101000
-18 7 +32 7 *
Ed
 1e-07 1 1 0
1  33 0 0 16
2  65 15 0 0 16
2  66 18 0 0 16
0

0101000
-18 7 +23 7 *
Wi

0101000
-31 0 -17 0 +16 0 +21 0 *
Fa
0  1e-07 15 0

0101000
+15 0 *
Ve
1e-07
4.09999990463257 -10 -4
0 0

0101101
*
Ed
 1e-07 1 1 0
1  34 0 0 6.59999990463257
2  67 16 0 0 6.59999990463257
2  68 17 0 0 6.59999990463257
0

0101000
-13 7 +30 7 *
Ed
 1e-07 1 1 0
1  35 0 0 45
2  69 16 0 0 45
2  70 18 0 0 45
0

0101000
-18 7 +13 7 *
Wi

0101000
-12 0 -11 0 +17 0 +29 0 *
Fa
0  1e-07 16 0

0101000
+10 0 *
Ed
 1e-07 1 1 0
1  36 0 0 16
2  71 17 0 0 16
2  72 18 0 0 16
0

0101000
-13 7 +25 7 *
Wi

0101000
-28 0 -12 0 +8 0 +24 0 *
Fa
0  1e-07 17 0

0101000
+7 0 *
Wi

0101000
-22 0 -16 0 +11 0 +8 0 *
Fa
0  1e-07 18 0

0101000
+5 0 *
Sh

0101000
-26 6 -19 6 +14 6 +9 6 -6 6 +4 6 *
So

0100000
+3 0 *
Co

1100000
+70 0 +36 0 +2 0 *

+1 1 
