# Supplementary material for: “Rhizoponics”: a novel hydroponic rhizotron for root system analyses on mature Arabidopsis thaliana plants
Source: Plant Methods. 2015 Jan 23;11:3. doi: 10.1186/s13007-015-0046-x (PMC4318444; doi:10.1186/s13007-015-0046-x)
Supplement: Additional file 3: — Rhizoponics blueprints (readable with FreeCAD 3D: http://www.freecadweb.org/ ). [file 13007_2015_46_MOESM3_ESM.zip › PartShape11.brp]

DBRep_DrawableShape

CASCADE Topology V1, (c) Matra-Datavision
Locations 28
1
              1               0               0               0 
              0               1               0               0 
              0               0               1               0 
1
              1               0              -0               0 
             -0 2.22044604925031e-16              -1               0 
              0               1 2.22044604925031e-16               0 
2  1 -1 2 -1 0
1
              1               0              -0               0 
             -0 2.22044604925031e-16              -1               0 
              0               1 2.22044604925031e-16               0 
1
              1               0               0               0 
              0 -2.22044604925031e-16              -1               0 
              0               1 -2.22044604925031e-16               0 
2  4 1 5 -1 0
2  5 1 4 -1 0
2  4 -1 0
2  1 -1 2 -1 5 1 4 -1 0
1
              1               0               0               0 
              0               1               0 5.55111512312578e-14 
              0               0               1             250 
2  4 1 5 -1 10 1 0
2  10 -1 5 1 4 -1 0
2  1 -1 2 -1 10 -1 5 1 4 -1 0
1
              1               0               0            -2.5 
              0               1               0            -240 
              0               0               1              -4 
1
              1               0               0               0 
              0               1               0               0 
              0               0               1               0 
2  14 1 15 1 0
2  1 -1 0
1
              1               0               0            -0.5 
              0               1               0            -217 
              0               0               1             -17 
2  18 1 15 1 0
1
              1               0               0            -2.5 
              0               1               0             -26 
              0               0               1              -4 
2  20 1 15 1 0
2  4 1 5 -1 2 1 0
2  4 1 5 -1 10 1 2 1 0
2  5 -1 2 1 0
2  5 -1 10 1 2 1 0
2  1 -1 15 -1 14 -1 0
2  1 -1 15 -1 18 -1 0
2  1 -1 15 -1 20 -1 0
Curve2ds 114
1 0 0 -2.2204460492503131e-16 -1 
1 20 0 0 -1 
1 4.9999999999999982 7.8886090522101181e-31 -2.2204460492503131e-16 -1 
1 0 3.944304526105059e-31 0 -1 
1 0 0 1 0 
1 0 -3.5527136788005009e-15 1 0 
1 -5.5511151231257802e-14 -249.99999999999991 1 0 
1 0 -3.5527136788005009e-15 1 0 
8 -1.2499999999999991 1.2499999999999991
1 1.2499999999999991 -224 -1 0 
8 -1.2499999999999991 1.2499999999999991
1 4.0000000000000995 1.2499999999999991 0 1 
1 0 -5.0347892413657102e-33 0 -1 
1 26.245267031180287 -3.1554436208840472e-30 2.2204460492503131e-16 -1 
8 -0.24999999999999911 0.24999999999999911
1 0.24999999999999911 -217 -1 0 
8 -0.24999999999999911 0.24999999999999911
1 17.000000000000096 0.24999999999999911 0 1 
8 -76.5 108.5
1 0.49999999999999822 -108.5 0 -1 
8 -76.5 108.5
1 17.00000000000005 -108.5 4.4408920985006262e-16 1 
8 -0.24999999999999911 0.24999999999999911
1 0.24999999999999911 -32 -1 0 
8 -0.24999999999999911 0.24999999999999911
1 17.000000000000014 0.24999999999999911 0 1 
1 0 -5.0347892413657102e-33 0 -1 
1 26.245267031180287 -3.1554436208840472e-30 2.2204460492503131e-16 -1 
8 -1.2499999999999991 1.2499999999999991
1 1.2499999999999991 -26 -1 0 
8 -1.2499999999999991 1.2499999999999991
1 4.0000000000000115 1.2499999999999991 0 1 
8 -2.9999999999999982 13.000000000000002
1 2.4999999999999982 -12.999999999999998 0 -1 
8 -2.9999999999999982 13.000000000000002
1 4.0000000000000062 -13.000000000000002 4.4408920985006262e-16 1 
8 -1.2499999999999991 1.2499999999999991
1 1.2499999999999991 -10 -1 0 
8 -1.2499999999999991 1.2499999999999991
1 4.0000000000000044 1.2499999999999991 0 1 
1 0 -5.0347892413657102e-33 0 -1 
1 26.245267031180287 -3.1554436208840472e-30 2.2204460492503131e-16 -1 
1 3.944304526105059e-31 0 1 0 
1 0 19.999999999999996 0 -1 
1 3.944304526105059e-31 -249.99999999999991 1 0 
1 0 19.999999999999996 0 -1 
1 0 -5.0347892413657102e-33 0 -1 
1 26.245267031180287 -3.1554436208840472e-30 2.2204460492503131e-16 -1 
8 -1.2499999999999991 1.2499999999999991
1 1.2499999999999991 -240 -1 0 
8 -1.2499999999999991 1.2499999999999991
1 4.0000000000001066 1.2499999999999991 0 1 
8 104 120
1 2.4999999999999982 -120 0 -1 
8 104 120
1 4.0000000000000533 -120 4.4408920985006262e-16 1 
1 5.0000000000000071 3.944304526105059e-31 0 -1 
1 2.627434620609032e-46 3.944304526105059e-31 -2.2204460492503131e-16 -1 
1 3.5527136788005009e-15 -3.944304526105059e-31 1 0 
1 4.9999999999999991 -3.5527136788005009e-15 0 -1 
1 3.5527136788005009e-15 -249.99999999999991 1 0 
1 4.9999999999999991 -3.5527136788005009e-15 0 -1 
1 4.9999999999999991 -5.0000000000000036 1 0 
1 8.8817841970012523e-16 -5.9164567891575885e-31 1 0 
1 29.999999999999993 -5.0000000000000036 0 1 
1 3.5527136788005009e-15 0 1 0 
1 29.999999999999993 15 -0.60048432580225419 0.79963652647050354 
1 -7.1021990641506929e-16 -9.4696677538362378e-32 1 4.9303806576313238e-32 
1 26.245267031180287 19.999999999999996 -1 0 
1 0 0 1 0 
1 4.9999999999999991 -5.0000000000000036 1 0 
1 -5.4622972811557651e-14 -249.99999999999991 1 0 
1 29.999999999999993 -5.0000000000000036 0 1 
1 3.5527136788005009e-15 -249.99999999999991 1 0 
1 29.999999999999993 15 -0.60048432580225419 0.79963652647050354 
1 3.3866913441154525e-14 -249.99999999999991 1 4.9303806576313238e-32 
1 26.245267031180287 19.999999999999996 -1 0 
1 5.6399329650957902e-14 -249.99999999999991 1 0 
8 4.954938269024793 8.0813587328756515
1 27.269904265313244 6.4621496263187561 0.6004843258022543 -0.79963652647050343 
8 4.954938269024793 8.0813587328756515
1 11.207779196726541 -224.00000000000003 -1 -4.0000291465930602e-16 
1 0 0 1 0 
1 0 -16 1 0 
8 -11.122633515590058 15.122633515590293
1 15.122633515590143 2.4999999999999982 1 0 
8 -11.122633515590058 15.122633515590293
1 15.122633515590293 -224.00000000000003 -1 -6.6613381477509392e-16 
1 0 0 2.2204460492503131e-16 -1 
1 6.2528409277017145 1.1832913578315177e-30 1.3333430488643529e-16 -1 
8 -4.62263351559006 21.622633515590291
1 21.622633515590291 -217 -1 -6.6613381477509392e-16 
8 -4.62263351559006 21.622633515590291
1 21.622633515590145 0.49999999999999822 1 0 
8 9.6577229132099482 10.283007005980126
1 37.445955798856524 8.222668003933796 0.6004843258022543 -0.79963652647050343 
8 9.6577229132099482 10.283007005980126
1 15.910563840911696 -217.00000000000003 -1 -4.0000291465930602e-16 
1 0 0 1 0 
1 0 0 1 0 
8 -108.50000000000003 76.499999999999972
1 43.620740328062311 -108.50000000000003 -4.4408920985006271e-16 -1 
8 -108.50000000000003 76.499999999999972
1 5.6275568349315552 -108.49999999999999 -1.3333430488643524e-16 1 
1 0 -185 1 0 
1 0 0 1 0 
8 9.6577229132098701 10.283007005980075
1 37.445955798856474 8.2226680039337552 0.6004843258022543 -0.79963652647050343 
8 9.6577229132098701 10.283007005980075
1 15.910563840911619 -32.000000000000014 -1 -4.0000291465930602e-16 
8 -4.6226335155901843 21.622633515590167
1 21.622633515590145 0.49999999999999822 1 0 
8 -4.6226335155901843 21.622633515590167
1 21.622633515590167 -32 -1 -6.6613381477509392e-16 
1 0 0 2.2204460492503131e-16 -1 
1 6.2528409277017145 1.1832913578315177e-30 1.3333430488643529e-16 -1 
8 -11.12263351559019 15.122633515590161
1 15.122633515590161 -26.000000000000007 -1 -6.6613381477509392e-16 
8 -11.12263351559019 15.122633515590161
1 15.122633515590143 2.4999999999999982 1 0 
8 4.954938269024713 8.0813587328756
1 27.269904265313187 6.4621496263187135 0.6004843258022543 -0.79963652647050343 
8 4.954938269024713 8.0813587328756
1 11.207779196726461 -26.000000000000018 -1 -4.0000291465930602e-16 
1 0 0 1 0 
1 0 0 1 0 
8 -13.000000000000016 2.999999999999984
1 32.122633515590145 -13.000000000000016 -4.4408920985006271e-16 -1 
8 -13.000000000000016 2.999999999999984
1 3.1264204638508595 -13.000000000000002 -1.3333430488643524e-16 1 
1 0 -16 1 0 
1 0 0 1 0 
8 4.9549382690247077 8.0813587328755965
1 27.269904265313183 6.4621496263187108 0.6004843258022543 -0.79963652647050343 
8 4.9549382690247077 8.0813587328755965
1 11.207779196726456 -10.000000000000014 -1 -4.0000291465930602e-16 
8 -11.1226335155902 15.122633515590151
1 15.122633515590143 2.4999999999999982 1 0 
8 -11.1226335155902 15.122633515590151
1 15.122633515590151 -10.000000000000007 -1 -6.6613381477509392e-16 
1 0 0 2.2204460492503131e-16 -1 
1 6.2528409277017145 1.1832913578315177e-30 1.3333430488643529e-16 -1 
1 0 0 2.2204460492503131e-16 -1 
1 6.2528409277017145 1.1832913578315177e-30 1.3333430488643529e-16 -1 
8 -11.122633515590048 15.122633515590303
1 15.122633515590303 -240.00000000000003 -1 -6.6613381477509392e-16 
8 -11.122633515590048 15.122633515590303
1 15.122633515590143 2.4999999999999982 1 0 
8 4.9549382690247965 8.0813587328756586
1 27.269904265313251 6.4621496263187597 0.6004843258022543 -0.79963652647050343 
8 4.9549382690247965 8.0813587328756586
1 11.207779196726545 -240.00000000000003 -1 -4.0000291465930602e-16 
1 0 0 1 0 
1 0 0 1 0 
8 -120.00000000000003 -104.00000000000003
1 32.122633515590195 -120.00000000000003 -4.4408920985006271e-16 -1 
8 -120.00000000000003 -104.00000000000003
1 3.1264204638508728 -119.99999999999999 -1.3333430488643524e-16 1 
1 24.999999999999993 3.1554436208840472e-30 -2.2204460492503131e-16 -1 
1 0 0 0 -1 
1 20.000000000000007 0 0 -1 
1 0 0 1.3333430488643529e-16 -1 
Curves 57
1 -20 4.5349350580814964e-17 -2.0139157266647598e-32 0 2.2204460492503131e-16 1 
1 -20 4.9999999999999991 -2.2204460492503131e-15 0 2.2204460492503131e-16 1 
1 -20 4.534935058081497e-17 0 0 1 0 
1 -20 4.534935058081497e-17 0 0 1 0 
1 -1.2500000000000009 -224 9.9498657681704426e-14 1 -0 0 
1 -1.7763568394002505e-15 2.2674675629511372e-17 -1.0069578783916178e-32 0 2.2204460492503131e-16 1 
1 -0.25000000000000089 -217 9.6167988607828957e-14 1 -0 0 
1 -0.5 -108.5 4.7984309339097169e-14 0 -1 4.4408920985006262e-16 
1 -0.25000000000000089 -32 1.423352939049241e-14 1 -0 0 
1 -1.7763568394002505e-15 2.2674675629511372e-17 -1.0069578783916178e-32 0 2.2204460492503131e-16 1 
1 -1.2500000000000009 -26 1.1568994131392035e-14 1 -0 0 
1 -2.5 -12.999999999999998 5.7958344033412213e-15 0 -1 4.4408920985006262e-16 
1 -1.2500000000000009 -10 4.4635667737910334e-15 1 -0 0 
1 -1.7763568394002505e-15 2.2674675629511372e-17 -1.0069578783916178e-32 0 2.2204460492503131e-16 1 
1 -1.7763568394002505e-15 4.534935058081497e-17 0 -1 0 0 
1 -1.7763568394002505e-15 4.534935058081497e-17 0 -1 0 0 
1 -1.7763568394002505e-15 2.2674675629511372e-17 -1.0069578783916178e-32 0 2.2204460492503131e-16 1 
1 -1.2500000000000009 -240 1.0660408503930543e-13 1 -0 0 
1 -2.5 -120 5.331337985729792e-14 0 -1 4.4408920985006262e-16 
1 -25.000000000000004 4.9999999999999991 -2.2204460492503131e-15 0 2.2204460492503131e-16 1 
1 -20 5 0 -1 0 0 
1 -20 5 0 -1 0 0 
1 -25 5 0 0 1 0 
1 -25 30 0 1 0 0 
1 -5 30 0 0.79963652647050343 -0.6004843258022543 0 
1 -1.7763568394002505e-15 26.245267031180294 0 0 -1 0 
1 -25 5 0 0 1 0 
1 -25 30 0 1 0 0 
1 -5 30 0 0.79963652647050343 -0.6004843258022543 0 
1 -1.7763568394002505e-15 26.245267031180294 0 0 -1 0 
1 3.9621496263187561 -224 23.269904265313244 -0.79963652647050343 0 0.6004843258022543 
1 0 16 0 0 0 1 
1 -1.7763568394002505e-15 -224 11.122633515590143 0 0 1 
1 -1.7763568394002505e-15 26.24526703118029 -1.1655239898180755e-14 0 2.2204460492503131e-16 1 
1 -1.7763568394002505e-15 -217 4.6226335155901435 0 0 1 
1 7.722668003933796 -217 20.445955798856524 -0.79963652647050343 0 0.6004843258022543 
1 0 0 0 0 0 1 
1 -0.49999999999999956 -108.49999999999997 26.620740328062311 0 1 -4.4408920985006271e-16 
1 0 185 0 0 0 1 
1 7.7226680039337552 -32 20.445955798856474 -0.79963652647050343 0 0.6004843258022543 
1 -1.7763568394002505e-15 -32 4.6226335155901435 0 0 1 
1 -1.7763568394002505e-15 26.24526703118029 -1.1655239898180755e-14 0 2.2204460492503131e-16 1 
1 -1.7763568394002505e-15 -26 11.122633515590143 0 0 1 
1 3.9621496263187135 -26 23.269904265313187 -0.79963652647050343 0 0.6004843258022543 
1 0 0 0 0 0 1 
1 -2.5 -12.999999999999984 28.122633515590145 0 1 -4.4408920985006271e-16 
1 0 16 0 0 0 1 
1 3.9621496263187108 -10 23.269904265313183 -0.79963652647050343 0 0.6004843258022543 
1 -1.7763568394002505e-15 -10 11.122633515590143 0 0 1 
1 -1.7763568394002505e-15 26.24526703118029 -1.1655239898180755e-14 0 2.2204460492503131e-16 1 
1 -1.7763568394002505e-15 26.24526703118029 -1.1655239898180755e-14 0 2.2204460492503131e-16 1 
1 -1.7763568394002505e-15 -240 11.122633515590143 0 0 1 
1 3.9621496263187597 -240 23.269904265313251 -0.79963652647050343 0 0.6004843258022543 
1 0 0 0 0 0 1 
1 -2.5 -119.99999999999997 28.122633515590195 0 1 -4.4408920985006271e-16 
1 -25.000000000000004 29.999999999999996 -1.3322676295501878e-14 0 2.2204460492503131e-16 1 
1 -5 29.999999999999996 -1.3322676295501878e-14 0 2.2204460492503131e-16 1 
Polygon3D 0
PolygonOnTriangulations 0
Surfaces 21
1 -20 4.5349350580814964e-17 -2.0139157266647595e-32 -1 0 0 0 1 -4.4408920985006262e-16 -0 -4.4408920985006262e-16 -1 
1 -1.7763568394002505e-15 4.5349350580814964e-17 -2.0139157266647595e-32 0 -1 2.2204460492503131e-16 -1 0 0 -0 -2.2204460492503131e-16 -1 
1 -20 4.9999999999999991 -2.2204460492503127e-15 0 -1 2.2204460492503131e-16 -1 0 0 -0 -2.2204460492503131e-16 -1 
1 -20 1.00695786333238e-32 4.5349350580814964e-17 0 1 -2.2204460492503136e-16 0 2.2204460492503136e-16 1 1 -0 0 
1 -20 1.00695786333238e-32 4.5349350580814964e-17 0 1 -2.2204460492503136e-16 0 2.2204460492503136e-16 1 1 -0 0 
1 0 16 0 -0 1 0 0 0 1 1 0 -0 
1 -1.7763568394002505e-15 26.24526703118029 -1.1655239898180754e-14 1 0 -0 0 -1 4.4408920985006262e-16 0 -4.4408920985006262e-16 -1 
1 0 0 0 -0 1 0 0 0 1 1 0 -0 
1 0 0 0 1 0 -0 0 0 1 0 -1 0 
1 0 185 0 -0 1 0 0 0 1 1 0 -0 
1 -1.7763568394002505e-15 26.24526703118029 -1.1655239898180754e-14 1 0 -0 0 -1 4.4408920985006262e-16 0 -4.4408920985006262e-16 -1 
1 0 0 0 -0 1 0 0 0 1 1 0 -0 
1 0 0 0 1 0 -0 0 0 1 0 -1 0 
1 0 16 0 -0 1 0 0 0 1 1 0 -0 
1 -1.7763568394002505e-15 26.24526703118029 -1.1655239898180754e-14 1 0 -0 0 -1 4.4408920985006262e-16 0 -4.4408920985006262e-16 -1 
1 -1.7763568394002505e-15 26.24526703118029 -1.1655239898180754e-14 1 0 -0 0 -1 4.4408920985006262e-16 0 -4.4408920985006262e-16 -1 
1 0 0 0 -0 1 0 0 0 1 1 0 -0 
1 0 0 0 1 0 -0 0 0 1 0 -1 0 
1 -25.000000000000004 4.9999999999999991 -2.2204460492503127e-15 -1 0 0 0 1 -4.4408920985006262e-16 -0 -4.4408920985006262e-16 -1 
1 -25.000000000000004 29.999999999999996 -1.3322676295501877e-14 0 1 -2.2204460492503131e-16 1 0 0 0 -2.2204460492503131e-16 -1 
1 -5 29.999999999999996 -1.3322676295501877e-14 0.60048432580225419 0.79963652647050343 -1.7755497660376727e-16 0.79963652647050343 -0.60048432580225419 2.6666860977287058e-16 1.0661898041874818e-16 -3.0210976510107461e-16 -1 
Triangulations 0

TShapes 140
Ve
1e-07
-20 3.02087358999714e-32 4.5349350580815e-17
0 0

0101101
*
Ve
1e-07
-20 -250 1.11067651813096e-13
0 0

0101101
*
Ed
 1e-07 1 1 0
1  1 0 0 250
2  1 1 0 0 250
2  2 2 0 0 250
0

0101000
+140 3 -139 3 *
Ve
1e-07
-20 3.33066907387547e-15 5
0 0

0101101
*
Ve
1e-07
-20 -250 5.00000000000011
0 0

0101101
*
Ed
 1e-07 1 1 0
1  2 0 0 250
2  3 1 0 0 250
2  4 3 0 0 250
0

0101000
+137 3 -136 3 *
Ed
 1e-07 1 1 0
1  3 0 0 5
2  5 1 7 0 5
2  6 4 8 0 5
0

0101000
+140 9 -137 9 *
Ed
 1e-07 1 1 0
1  4 0 0 5
2  7 1 12 0 5
2  8 5 8 0 5
0

0101000
+139 13 -136 13 *
Wi

0101000
+138 0 -135 0 -134 6 +133 11 *
Fa
0  1e-07 1 0

0101000
+132 0 *
Ve
2.00001e-07
-2.5 -224 9.9475983006414e-14
0 0

0101101
*
Ve
2.00001000022675e-07
-1.77635683940025e-15 -224 9.94986576820435e-14
0 0

0101101
*
Ed
 1e-07 1 1 0
1  5 0 -1.25 1.25
2  9 2 2 -1.25 1.25
2  10 6 16 -1.25 1.25
0

0101000
+130 17 -129 17 *
Ve
2.00001000022675e-07
-1.77635683940025e-15 -217 9.63900332130931e-14
0 0

0101101
*
Ed
 1.00000000022675e-07 1 1 0
1  6 0 217 224
2  11 2 0 217 224
2  12 7 0 217 224
0

0101000
+127 3 -129 3 *
Ve
2.00001e-07
-0.5 -217 9.59232693276135e-14
0 0

0101101
*
Ed
 1e-07 1 1 0
1  7 0 -0.249999999999999 0.249999999999999
2  13 2 2 -0.249999999999999 0.249999999999999
2  14 8 19 -0.249999999999999 0.249999999999999
0

0101000
+125 17 -127 17 *
Ve
2.00001e-07
-0.5 -32 1.4210854715202e-14
0 0

0101101
*
Ed
 1e-07 1 1 0
1  8 0 -76.5 108.5
2  15 2 2 -76.5 108.5
2  16 9 19 -76.5 108.5
0

0101000
+123 17 -125 17 *
Ve
2.00001000022675e-07
-1.77635683940025e-15 -32 1.42335293908315e-14
0 0

0101101
*
Ed
 1e-07 1 1 0
1  9 0 -0.249999999999999 0.249999999999999
2  17 2 2 -0.249999999999999 0.249999999999999
2  18 10 19 -0.249999999999999 0.249999999999999
0

0101000
+123 17 -121 17 *
Ve
2.00001000022675e-07
-1.77635683940025e-15 -26 1.15689941317311e-14
0 0

0101101
*
Ed
 1.00000000022675e-07 1 1 0
1  10 0 26 32
2  19 2 0 26 32
2  20 11 0 26 32
0

0101000
+119 3 -121 3 *
Ve
2.00001e-07
-2.5 -26 1.15463194561016e-14
0 0

0101101
*
Ed
 1e-07 1 1 0
1  11 0 -1.25 1.25
2  21 2 2 -1.25 1.25
2  22 12 21 -1.25 1.25
0

0101000
+117 17 -119 17 *
Ve
2.00001e-07
-2.5 -10 4.44089209850063e-15
0 0

0101101
*
Ed
 1e-07 1 1 0
1  12 0 -3 13
2  23 2 2 -3 13
2  24 13 21 -3 13
0

0101000
+115 17 -117 17 *
Ve
2.00001000022675e-07
-1.77635683940025e-15 -10 4.46356677413014e-15
0 0

0101101
*
Ed
 1e-07 1 1 0
1  13 0 -1.25 1.25
2  25 2 2 -1.25 1.25
2  26 14 21 -1.25 1.25
0

0101000
+115 17 -113 17 *
Ve
1.00000000022675e-07
-1.77635683940025e-15 1.51043681758743e-32 2.26746756295114e-17
0 0

0101101
*
Ed
 1.00000000022675e-07 1 1 0
1  14 0 0 10
2  27 2 0 0 10
2  28 15 0 0 10
0

0101000
+111 3 -113 3 *
Ed
 1e-07 1 1 0
1  15 0 0 20
2  29 2 7 0 20
2  30 4 8 0 20
0

0101000
+111 9 -140 9 *
Ve
1.00000000022675e-07
-1.77635683940025e-15 -250 1.11044977138145e-13
0 0

0101101
*
Ed
 1e-07 1 1 0
1  16 0 0 20
2  31 2 12 0 20
2  32 5 8 0 20
0

0101000
+108 13 -139 13 *
Ve
2.00001000022675e-07
-1.77635683940025e-15 -240 1.06604085039645e-13
0 0

0101101
*
Ed
 1.00000000022675e-07 1 1 0
1  17 0 240 250
2  33 2 0 240 250
2  34 16 0 240 250
0

0101000
+106 3 -108 3 *
Ve
2.00001e-07
-2.5 -240 1.06581410364015e-13
0 0

0101101
*
Ed
 1e-07 1 1 0
1  18 0 -1.25 1.25
2  35 2 2 -1.25 1.25
2  36 17 16 -1.25 1.25
0

0101000
+104 17 -106 17 *
Ed
 1e-07 1 1 0
1  19 0 104 120
2  37 2 2 104 120
2  38 18 16 104 120
0

0101000
+130 17 -104 17 *
Wi

0101000
-128 0 +126 2 +124 0 +122 0 -120 0 +118 2 +116 0 +114 0 -112 0 +110 2 
-109 22 -138 2 +107 23 +105 2 +103 0 +102 0 *
Fa
0  1e-07 2 2

0101000
+101 0 *
Ve
1e-07
-25 3.33066907387547e-15 5
0 0

0101101
*
Ve
1e-07
-25 -250 5.00000000000011
0 0

0101101
*
Ed
 1e-07 1 1 0
1  20 0 0 250
2  39 3 0 0 250
2  40 19 0 0 250
0

0101000
+99 3 -98 3 *
Ed
 1e-07 1 1 0
1  21 0 0 5
2  41 3 7 0 5
2  42 4 8 0 5
0

0101000
+137 9 -99 9 *
Ed
 1e-07 1 1 0
1  22 0 0 5
2  43 3 12 0 5
2  44 5 8 0 5
0

0101000
+136 13 -98 13 *
Wi

0101000
+135 0 -97 0 -96 6 +95 11 *
Fa
0  1e-07 3 0

0101000
+94 0 *
Ve
1e-07
-25 1.99840144432528e-14 30
0 0

0101101
*
Ed
 1e-07 1 1 0
1  23 0 0 25
2  45 4 8 0 25
2  46 19 7 0 25
0

0101000
+99 9 -92 9 *
Ve
1e-07
-5 1.99840144432528e-14 30
0 0

0101101
*
Ed
 1e-07 1 1 0
1  24 0 0 20
2  47 4 8 0 20
2  48 20 7 0 20
0

0101000
+92 9 -90 9 *
Ve
1e-07
-1.77635683940025e-15 1.74828598472711e-14 26.2452670311803
0 0

0101101
*
Ed
 1e-07 1 1 0
1  25 0 0 6.25284092770171
2  49 4 8 0 6.25284092770171
2  50 21 7 0 6.25284092770171
0

0101000
+90 9 -88 9 *
Ed
 1e-07 1 1 0
1  26 0 0 26.2452670311803
2  51 4 8 0 26.2452670311803
2  52 15 7 0 26.2452670311803
0

0101000
+88 9 -111 9 *
Wi

0101100
+134 0 +96 0 +91 0 +89 0 +87 0 +86 0 +109 0 *
Fa
0  1e-07 4 0

0101000
+85 4 *
Ve
1e-07
-25 -250 30.0000000000001
0 0

0101101
*
Ed
 1e-07 1 1 0
1  27 0 0 25
2  53 5 8 0 25
2  54 19 12 0 25
0

0101000
+98 13 -83 13 *
Ve
1e-07
-5 -250 30.0000000000001
0 0

0101101
*
Ed
 1e-07 1 1 0
1  28 0 0 20
2  55 5 8 0 20
2  56 20 12 0 20
0

0101000
+83 13 -81 13 *
Ve
1e-07
-1.77635683940025e-15 -250 26.2452670311804
0 0

0101101
*
Ed
 1e-07 1 1 0
1  29 0 0 6.25284092770171
2  57 5 8 0 6.25284092770171
2  58 21 12 0 6.25284092770171
0

0101000
+81 13 -79 13 *
Ed
 1e-07 1 1 0
1  30 0 0 26.2452670311803
2  59 5 8 0 26.2452670311803
2  60 16 12 0 26.2452670311803
0

0101000
+79 13 -108 13 *
Wi

0101100
+133 0 +95 0 +82 0 +80 0 +78 0 +77 0 +107 0 *
Fa
0  1e-07 5 0

0101000
+76 4 *
Ve
2.00001e-07
-1.77635683940025e-15 -224 26.2452670311804
0 0

0101101
*
Ve
2.00001e-07
-2.5 -224 28.1226335155902
0 0

0101101
*
Ed
 1e-07 1 1 0
1  31 0 4.95493826902479 8.08135873287565
2  61 6 16 4.95493826902479 8.08135873287565
2  62 21 2 4.95493826902479 8.08135873287565
0

0101000
+74 17 -73 17 *
Ed
 1e-07 1 1 0
1  32 0 4.0000000000001 32.1226335155902
2  63 6 0 4.0000000000001 32.1226335155902
2  64 18 0 4.0000000000001 32.1226335155902
0

0101000
+130 26 -73 26 *
Ed
 1e-07 1 1 0
1  33 0 -11.1226335155901 15.1226335155903
2  65 6 16 -11.1226335155901 15.1226335155903
2  66 7 2 -11.1226335155901 15.1226335155903
0

0101000
+129 17 -74 17 *
Wi

0101000
-72 0 +71 16 -128 0 -70 0 *
Fa
0  1e-07 6 16

0101000
+69 0 *
Ve
2.00001e-07
-1.77635683940025e-15 -217 26.2452670311804
0 0

0101101
*
Ed
 1e-07 1 1 0
1  34 0 217 224
2  67 7 0 217 224
2  68 21 0 217 224
0

0101000
+67 3 -74 3 *
Ed
 1e-07 1 1 0
1  35 0 -4.62263351559006 21.6226335155903
2  69 7 2 -4.62263351559006 21.6226335155903
2  70 8 19 -4.62263351559006 21.6226335155903
0

0101000
+127 17 -67 17 *
Wi

0101000
-70 0 +66 2 +65 0 -126 2 *
Fa
0  1e-07 7 2

0101000
+64 0 *
Ve
2.00001e-07
-0.5 -217 26.6207403280624
0 0

0101101
*
Ed
 1e-07 1 1 0
1  36 0 9.65772291320995 10.2830070059801
2  71 8 19 9.65772291320995 10.2830070059801
2  72 21 2 9.65772291320995 10.2830070059801
0

0101000
+67 17 -62 17 *
Ed
 1e-07 1 1 0
1  37 0 17.0000000000001 43.6207403280624
2  73 8 0 17.0000000000001 43.6207403280624
2  74 9 0 17.0000000000001 43.6207403280624
0

0101000
+125 27 -62 27 *
Wi

0101000
-61 0 +60 19 -124 0 -65 0 *
Fa
0  1e-07 8 19

0101000
+59 0 *
Ve
2.00001e-07
-0.5 -32 26.6207403280623
0 0

0101101
*
Ed
 1e-07 1 1 0
1  38 0 -108.5 76.5
2  75 9 19 -108.5 76.5
2  76 21 2 -108.5 76.5
0

0101000
+62 17 -57 17 *
Ed
 1e-07 1 1 0
1  39 0 17 43.6207403280623
2  77 9 0 17 43.6207403280623
2  78 10 0 17 43.6207403280623
0

0101000
+123 27 -57 27 *
Wi

0101000
-56 0 +55 19 -122 0 -60 19 *
Fa
0  1e-07 9 19

0101000
+54 0 *
Ve
2.00001e-07
-1.77635683940025e-15 -32 26.2452670311803
0 0

0101101
*
Ed
 1e-07 1 1 0
1  40 0 9.65772291320987 10.2830070059801
2  79 10 19 9.65772291320987 10.2830070059801
2  80 21 2 9.65772291320987 10.2830070059801
0

0101000
+52 17 -57 17 *
Ed
 1e-07 1 1 0
1  41 0 -4.62263351559018 21.6226335155902
2  81 10 19 -4.62263351559018 21.6226335155902
2  82 11 2 -4.62263351559018 21.6226335155902
0

0101000
+121 17 -52 17 *
Wi

0101000
-51 0 +55 19 -120 0 -50 0 *
Fa
0  1e-07 10 19

0101000
+49 0 *
Ve
2.00001e-07
-1.77635683940025e-15 -26 26.2452670311803
0 0

0101101
*
Ed
 1e-07 1 1 0
1  42 0 26 32
2  83 11 0 26 32
2  84 21 0 26 32
0

0101000
+47 3 -52 3 *
Ed
 1e-07 1 1 0
1  43 0 -11.1226335155902 15.1226335155902
2  85 11 2 -11.1226335155902 15.1226335155902
2  86 12 21 -11.1226335155902 15.1226335155902
0

0101000
+119 17 -47 17 *
Wi

0101000
-50 0 +46 2 +45 0 -118 2 *
Fa
0  1e-07 11 2

0101000
+44 0 *
Ve
2.00001e-07
-2.5 -26 28.1226335155902
0 0

0101101
*
Ed
 1e-07 1 1 0
1  44 0 4.95493826902471 8.0813587328756
2  87 12 21 4.95493826902471 8.0813587328756
2  88 21 2 4.95493826902471 8.0813587328756
0

0101000
+47 17 -42 17 *
Ed
 1e-07 1 1 0
1  45 0 4.00000000000001 32.1226335155902
2  89 12 0 4.00000000000001 32.1226335155902
2  90 13 0 4.00000000000001 32.1226335155902
0

0101000
+117 28 -42 28 *
Wi

0101000
-41 0 +40 21 -116 0 -45 0 *
Fa
0  1e-07 12 21

0101000
+39 0 *
Ve
2.00001e-07
-2.5 -10 28.1226335155901
0 0

0101101
*
Ed
 1e-07 1 1 0
1  46 0 -13 2.99999999999998
2  91 13 21 -13 2.99999999999998
2  92 21 2 -13 2.99999999999998
0

0101000
+42 17 -37 17 *
Ed
 1e-07 1 1 0
1  47 0 4 32.1226335155901
2  93 13 0 4 32.1226335155901
2  94 14 0 4 32.1226335155901
0

0101000
+115 28 -37 28 *
Wi

0101000
-36 0 +35 21 -114 0 -40 21 *
Fa
0  1e-07 13 21

0101000
+34 0 *
Ve
2.00001e-07
-1.77635683940025e-15 -10 26.2452670311803
0 0

0101101
*
Ed
 1e-07 1 1 0
1  48 0 4.95493826902471 8.0813587328756
2  95 14 21 4.95493826902471 8.0813587328756
2  96 21 2 4.95493826902471 8.0813587328756
0

0101000
+32 17 -37 17 *
Ed
 1e-07 1 1 0
1  49 0 -11.1226335155902 15.1226335155902
2  97 14 21 -11.1226335155902 15.1226335155902
2  98 15 2 -11.1226335155902 15.1226335155902
0

0101000
+113 17 -32 17 *
Wi

0101000
-31 0 +35 21 -112 0 -30 0 *
Fa
0  1e-07 14 21

0101000
+29 0 *
Ed
 1e-07 1 1 0
1  50 0 0 10
2  99 15 0 0 10
2  100 21 0 0 10
0

0101000
+88 3 -32 3 *
Wi

0101000
-30 0 +27 2 -86 22 -110 2 *
Fa
0  1e-07 15 2

0101000
+26 0 *
Ve
2.00001e-07
-1.77635683940025e-15 -240 26.2452670311804
0 0

0101101
*
Ed
 1e-07 1 1 0
1  51 0 240 250
2  101 16 0 240 250
2  102 21 0 240 250
0

0101000
+24 3 -79 3 *
Ed
 1e-07 1 1 0
1  52 0 -11.12263351559 15.1226335155903
2  103 16 2 -11.12263351559 15.1226335155903
2  104 17 16 -11.12263351559 15.1226335155903
0

0101000
+106 17 -24 17 *
Wi

0101000
-105 2 +77 23 +23 2 +22 0 *
Fa
0  1e-07 16 2

0101000
+21 0 *
Ve
2.00001e-07
-2.5 -240 28.1226335155902
0 0

0101101
*
Ed
 1e-07 1 1 0
1  53 0 4.9549382690248 8.08135873287566
2  105 17 16 4.9549382690248 8.08135873287566
2  106 21 2 4.9549382690248 8.08135873287566
0

0101000
+24 17 -19 17 *
Ed
 1e-07 1 1 0
1  54 0 4.00000000000011 32.1226335155902
2  107 17 0 4.00000000000011 32.1226335155902
2  108 18 0 4.00000000000011 32.1226335155902
0

0101000
+104 26 -19 26 *
Wi

0101000
-18 0 +17 16 -103 0 -22 0 *
Fa
0  1e-07 17 16

0101000
+16 0 *
Ed
 1e-07 1 1 0
1  55 0 -120 -104
2  109 18 16 -120 -104
2  110 21 2 -120 -104
0

0101000
+19 17 -73 17 *
Wi

0101000
-14 0 +71 16 -102 0 -17 16 *
Fa
0  1e-07 18 16

0101000
+13 0 *
Ed
 1e-07 1 1 0
1  56 0 0 250
2  111 19 0 0 250
2  112 20 0 0 250
0

0101000
+92 3 -83 3 *
Wi

0101000
+97 0 -11 0 -91 6 +82 11 *
Fa
0  1e-07 19 0

0101000
+10 0 *
Ed
 1e-07 1 1 0
1  57 0 0 250
2  113 20 0 0 250
2  114 21 0 0 250
0

0101000
+90 3 -81 3 *
Wi

0101000
+11 0 -8 0 -89 6 +80 11 *
Fa
0  1e-07 20 0

0101000
+7 0 *
Wi

0101000
+18 0 -23 2 +78 23 +8 2 -87 22 -27 2 -31 0 +36 0 +41 0 -46 2 
-51 0 +56 0 +61 0 -66 2 -72 0 +14 0 *
Fa
0  1e-07 21 2

0101000
+5 0 *
Sh

0101000
+131 2 +100 0 +93 2 +84 24 -75 25 -68 0 +63 0 +58 0 +53 0 -48 0 
+43 0 +38 0 +33 0 -28 0 +25 0 +20 0 +15 0 +12 0 +9 2 +6 2 
+4 0 *
So

0100000
+3 0 *
Co

1100000
+2 0 *

+1 1 
