# Supplementary material for: “Rhizoponics”: a novel hydroponic rhizotron for root system analyses on mature Arabidopsis thaliana plants
Source: Plant Methods. 2015 Jan 23;11:3. doi: 10.1186/s13007-015-0046-x (PMC4318444; doi:10.1186/s13007-015-0046-x)
Supplement: Additional file 3: — Rhizoponics blueprints (readable with FreeCAD 3D: http://www.freecadweb.org/ ). [file 13007_2015_46_MOESM3_ESM.zip › PartShape15.brp]

DBRep_DrawableShape

CASCADE Topology V1, (c) Matra-Datavision
Locations 5
1
              1               0               0               0 
              0               1               0               0 
              0               0               1               0 
1
2.22044604925031e-16               0               1             -37 
              0               1               0             -18 
             -1               0 2.22044604925031e-16              17 
2  1 -1 2 -1 0
1
2.22044604925031e-16               0               1             -37 
              0               1               0            -232 
             -1               0 2.22044604925031e-16              17 
2  1 -1 4 -1 0
Curve2ds 12
1 0 47 1 0 
2 0 0 1 0 -0 1 1.5
1 6.2831853071795862 -0 0 1 
1 0 -0 0 1 
1 0 0 1 0 
2 0 0 1 0 -0 1 1.5
1 0 47 1 0 
2 0 0 1 0 -0 1 1.5
1 6.2831853071795862 -0 0 1 
1 0 -0 0 1 
1 0 0 1 0 
2 0 0 1 0 -0 1 1.5
Curves 6
2 0 0 47 0 0 1 1 0 -0 -0 1 0 1.5
1 1.5 -3.6739403974420594e-16 0 0 0 1 
2 0 0 0 0 0 1 1 0 -0 -0 1 0 1.5
2 0 0 47 0 0 1 1 0 -0 -0 1 0 1.5
1 1.5 -3.6739403974420594e-16 0 0 0 1 
2 0 0 0 0 0 1 1 0 -0 -0 1 0 1.5
Polygon3D 0
PolygonOnTriangulations 0
Surfaces 6
2 0 0 0 0 0 1 1 0 -0 -0 1 0 1.5
1 0 0 47 0 0 1 1 0 -0 -0 1 0 
1 0 0 0 0 0 1 1 0 -0 -0 1 0 
2 0 0 0 0 0 1 1 0 -0 -0 1 0 1.5
1 0 0 47 0 0 1 1 0 -0 -0 1 0 
1 0 0 0 0 0 1 1 0 -0 -0 1 0 
Triangulations 0

TShapes 27
Ve
1e-07
9.99999999999999 -18 15.5
0 0

0101101
*
Ed
 1e-07 1 1 0
1  1 0 0 6.28318530717959
2  1 1 0 0 6.28318530717959
2  2 2 0 0 6.28318530717959
0

0101100
+27 3 -27 3 *
Ve
1e-07
-37 -18 15.5
0 0

0101101
*
Ed
 1e-07 1 1 0
1  2 0 0 47
3  3 4CN 1 0 0 47
0

0101000
-27 3 +25 3 *
Ed
 1e-07 1 1 0
1  3 0 0 6.28318530717959
2  5 1 0 0 6.28318530717959
2  6 3 0 0 6.28318530717959
0

0101100
+25 3 -25 3 *
Wi

0101000
-26 0 +24 0 +23 0 -24 0 *
Fa
0  1e-07 1 0

0101000
+22 0 *
Wi

0101000
+26 0 *
Fa
0  1e-07 2 0

0101000
+20 0 *
Wi

0101000
-23 0 *
Fa
0  1e-07 3 0

0101000
-18 0 *
Sh

0101000
+21 2 +19 2 -17 2 *
So

0100000
+16 0 *
Ve
1e-07
9.99999999999999 -232 15.5
0 0

0101101
*
Ed
 1e-07 1 1 0
1  4 0 0 6.28318530717959
2  7 4 0 0 6.28318530717959
2  8 5 0 0 6.28318530717959
0

0101100
+14 5 -14 5 *
Ve
1e-07
-37 -232 15.5
0 0

0101101
*
Ed
 1e-07 1 1 0
1  5 0 0 47
3  9 10CN 4 0 0 47
0

0101000
-14 5 +12 5 *
Ed
 1e-07 1 1 0
1  6 0 0 6.28318530717959
2  11 4 0 0 6.28318530717959
2  12 6 0 0 6.28318530717959
0

0101100
+12 5 -12 5 *
Wi

0101000
-13 0 +11 0 +10 0 -11 0 *
Fa
0  1e-07 4 0

0101000
+9 0 *
Wi

0101000
+13 0 *
Fa
0  1e-07 5 0

0101000
+7 0 *
Wi

0101000
-10 0 *
Fa
0  1e-07 6 0

0101000
-5 0 *
Sh

0101000
+8 4 +6 4 -4 4 *
So

0100000
+3 0 *
Co

1100000
+15 0 +2 0 *

+1 1 
