# Supplementary material for: “Rhizoponics”: a novel hydroponic rhizotron for root system analyses on mature Arabidopsis thaliana plants
Source: Plant Methods. 2015 Jan 23;11:3. doi: 10.1186/s13007-015-0046-x (PMC4318444; doi:10.1186/s13007-015-0046-x)
Supplement: Additional file 3: — Rhizoponics blueprints (readable with FreeCAD 3D: http://www.freecadweb.org/ ). [file 13007_2015_46_MOESM3_ESM.zip › PartShape17.brp]

DBRep_DrawableShape

CASCADE Topology V1, (c) Matra-Datavision
Locations 2
1
              1               0               0               0 
              0 1.41421412480636e-06 -0.999999999999             -10 
              0  0.999999999999 1.41421412480636e-06               0 
2  1 -1 0
Curve2ds 0
Curves 8
1 -5 -265 0 0 1 0 
1 -5 0 0 1 0 0 
1 -2.5 0 0 0 1 0 
1 -2.5 35 0 1 0 0 
1 0 35 0 0 -1 0 
1 0 -300 0 -1 0 0 
1 -2.5 -300 0 0 1 0 
1 -2.5 -265 0 -1 0 0 
Polygon3D 0
PolygonOnTriangulations 0
Surfaces 0
Triangulations 0

TShapes 17
Ve
1e-07
-5 -10.0003747667431 -264.999999999735
0 0

0101101
*
Ve
1e-07
-5 -10 0
0 0

0101101
*
Ed
 1e-07 1 1 0
1  1 0 0 265
0

0101000
+17 2 -16 2 *
Ve
1e-07
-2.5 -10 0
0 0

0101101
*
Ed
 1e-07 1 1 0
1  2 0 0 2.5
0

0101000
+16 2 -14 2 *
Ve
1e-07
-2.5 -9.99995050250563 34.999999999965
0 0

0101101
*
Ed
 1e-07 1 1 0
1  3 0 0 35
0

0101000
+14 2 -12 2 *
Ve
1e-07
0 -9.99995050250563 34.999999999965
0 0

0101101
*
Ed
 1e-07 1 1 0
1  4 0 0 2.5
0

0101000
+12 2 -10 2 *
Ve
1e-07
0 -10.0004242642374 -299.9999999997
0 0

0101101
*
Ed
 1e-07 1 1 0
1  5 0 0 335
0

0101000
+10 2 -8 2 *
Ve
1e-07
-2.5 -10.0004242642374 -299.9999999997
0 0

0101101
*
Ed
 1e-07 1 1 0
1  6 0 0 2.5
0

0101000
+8 2 -6 2 *
Ve
1e-07
-2.5 -10.0003747667431 -264.999999999735
0 0

0101101
*
Ed
 1e-07 1 1 0
1  7 0 0 35
0

0101000
+6 2 -4 2 *
Ed
 1e-07 1 1 0
1  8 0 0 2.5
0

0101000
+4 2 -17 2 *
Wi

1101100
+15 0 +13 0 +11 0 +9 0 +7 0 +5 0 +3 0 +2 0 *

+1 1 
