# Supplementary material for: “Rhizoponics”: a novel hydroponic rhizotron for root system analyses on mature Arabidopsis thaliana plants
Source: Plant Methods. 2015 Jan 23;11:3. doi: 10.1186/s13007-015-0046-x (PMC4318444; doi:10.1186/s13007-015-0046-x)
Supplement: Additional file 3: — Rhizoponics blueprints (readable with FreeCAD 3D: http://www.freecadweb.org/ ). [file 13007_2015_46_MOESM3_ESM.zip › PartShape18.brp]

DBRep_DrawableShape

CASCADE Topology V1, (c) Matra-Datavision
Locations 10
1
              1               0               0               0 
              0 1.41421412480636e-06 -0.999999999999             -10 
              0  0.999999999999 1.41421412480636e-06               0 
1
              1               0               0               0 
              0 1.41421412458431e-06 -0.999999999999             -10 
              0  0.999999999999 1.41421412458431e-06               0 
2  1 1 2 -1 0
2  2 1 1 -1 0
2  1 -1 0
1
              1               0               0               0 
              0               1               0 8.88181807831914e-16 
              0               0               1              16 
2  1 1 2 -1 6 1 0
2  6 -1 2 1 1 -1 0
2  2 -1 0
2  2 -1 6 1 0
Curve2ds 48
1 4.4374714261678427e-31 1.9984575602580247e-15 -1.6653345369377343e-16 -1 
1 2.5 1.9984575602580247e-15 0 -1 
1 265 0 -1.6653345369377343e-16 -1 
1 0 0 0 -1 
1 0 -0 1 0 
1 -132.50000000000006 -2.7573529411764706 1 1.2080598123664209e-38 
1 -3.5527170669322884e-15 -15.999999999999998 1 0 
1 -132.50000000000006 -2.7573529411764706 1 1.2080598123664209e-38 
1 2.5 0 0 -1 
1 0 -0 -1.6653345369377343e-16 -1 
1 0 0 1 0 
1 132.49999999999994 -2.7573529411764706 -2.4602610392391011e-43 1 
1 0 -15.999999999999998 1 0 
1 132.49999999999994 -2.7573529411764706 -2.4602610392391011e-43 1 
1 35 -6.6614122631338082e-16 -1.6653345369377343e-16 -1 
1 0 -6.6614122631338082e-16 0 -1 
1 0 -0 1 0 
1 132.49999999999994 -0.25735294117647056 1 1.2080598123664209e-38 
1 -2.6645352591003741e-15 -15.999999999999998 1 0 
1 132.49999999999994 -0.25735294117647056 1 1.2080598123664209e-38 
1 2.5 -6.6614122631338082e-16 0 -1 
1 1.4791320648192202e-31 -6.6614122631338082e-16 1.6653345369377343e-16 -1 
1 0 0 1 0 
1 167.49999999999994 -0.25735294117647056 -2.4602610392391011e-43 1 
1 0 -15.999999999999998 1 0 
1 167.49999999999994 -0.25735294117647056 -2.4602610392391011e-43 1 
1 334.99999999999994 2.6645987865713945e-15 1.6653345369377343e-16 -1 
1 0 2.6645987865714071e-15 0 -1 
1 0 0 1 0 
1 167.49999999999994 2.2426470588235294 -1 -1.2080598123664209e-38 
1 3.5527170669322884e-15 -15.999999999999998 1 0 
1 167.49999999999994 2.2426470588235294 -1 -1.2080598123664209e-38 
1 2.5 2.6645987865714071e-15 0 -1 
1 5.6843418860808015e-14 2.6645987865713945e-15 -1.6653345369377343e-16 -1 
1 0 -0 1 0 
1 -167.50000000000006 2.2426470588235294 2.4602610392391011e-43 -1 
1 0 -15.999999999999996 1 0 
1 -167.50000000000006 2.2426470588235294 2.4602610392391011e-43 -1 
1 35 1.9984575602580263e-15 -1.6653345369377343e-16 -1 
1 0 1.9984575602580247e-15 0 -1 
1 0 -0 1 0 
1 -167.50000000000006 -0.25735294117647056 1 1.2080598123664209e-38 
1 -3.5527170669322884e-15 -15.999999999999996 1 0 
1 -167.50000000000006 -0.25735294117647056 1 1.2080598123664209e-38 
1 0 -0 1 0 
1 -132.50000000000006 -0.25735294117647056 2.4602610392391011e-43 -1 
1 0 -15.999999999999998 1 0 
1 -132.50000000000006 -0.25735294117647056 2.4602610392391011e-43 -1 
Curves 24
1 -5 -265 5.6843418860808015e-14 0 5.5511362989494653e-17 1 
1 -5 0 0 0 5.5511362989494653e-17 1 
1 -5 -265 0 0 1 0 
1 -5 -265 0 0 1 0 
1 -2.5 0 0 0 5.5511362989494653e-17 1 
1 -5 0 0 1 0 0 
1 -5 0 0 1 0 0 
1 -2.5 35 -7.1054273576010019e-15 0 5.5511362989494653e-17 1 
1 -2.5 0 0 0 1 0 
1 -2.5 0 0 0 1 0 
1 0 35 -7.1054273576010019e-15 0 5.5511362989494653e-17 1 
1 -2.5 35 0 1 0 0 
1 -2.5 35 0 1 0 0 
1 0 -299.99999999999994 6.3948846218409017e-14 0 5.5511362989494653e-17 1 
1 0 35 0 0 -1 0 
1 0 35 0 0 -1 0 
1 -2.5 -299.99999999999994 6.3948846218409017e-14 0 5.5511362989494653e-17 1 
1 0 -300 0 -1 0 0 
1 0 -300 0 -1 0 0 
1 -2.5 -265 5.6843418860808015e-14 0 5.5511362989494653e-17 1 
1 -2.5 -300 0 0 1 0 
1 -2.5 -300 0 0 1 0 
1 -2.5 -265 0 -1 0 0 
1 -2.5 -265 0 -1 0 0 
Polygon3D 0
PolygonOnTriangulations 0
Surfaces 10
1 -5 -265 5.884187642106604e-14 -1 0 0 0 1 -2.2204481668326807e-16 -0 -2.2204481668326807e-16 -1 
1 -2.5 -265 5.884187642106604e-14 0 -1 5.5511362989494653e-17 -1 0 0 -0 -5.5511362989494653e-17 -1 
1 -5 0 0 0 1 -5.5511362989494653e-17 1 0 0 0 -5.5511362989494653e-17 -1 
1 -2.2426470588235294 -10.000187383371536 -132.49999999986744 -7.9380890040375263e-21 0.99999999999900002 -1.414214124804835e-06 4.304788882405838e-42 1.414214124804835e-06 0.99999999999900002 1 7.9380890040295878e-21 -1.1226157593467819e-26 
1 -2.2426470588235294 -10.000187383371536 -132.49999999986744 -7.9380890040375263e-21 0.99999999999900002 -1.414214124804835e-06 4.304788882405838e-42 1.414214124804835e-06 0.99999999999900002 1 7.9380890040295878e-21 -1.1226157593467819e-26 
1 -2.5 0 0 -1 0 0 0 1 -2.2204481668326807e-16 -0 -2.2204481668326807e-16 -1 
1 -2.5 35 -7.7715685839143827e-15 0 1 -5.5511362989494653e-17 1 0 0 0 -5.5511362989494653e-17 -1 
1 0 35 -7.7715685839143827e-15 1 0 -0 0 -1 2.2204481668326807e-16 0 -2.2204481668326807e-16 -1 
1 0 -300 6.6613445004980424e-14 0 -1 5.5511362989494653e-17 -1 0 0 -0 -5.5511362989494653e-17 -1 
1 -2.5 -300 6.6613445004980424e-14 -1 0 0 0 1 -2.2204481668326807e-16 -0 -2.2204481668326807e-16 -1 
Triangulations 0

TShapes 62
Ve
1e-07
-5 -265 5.6843418860808e-14
0 0

0101101
*
Ve
1e-07
-5 -265 16.0000000000001
0 0

0101101
*
Ed
 1e-07 1 1 0
1  1 0 0 16
2  1 1 0 0 16
2  2 2 0 0 16
0

0101000
+62 0 -61 0 *
Ve
1e-07
-5 0 0
0 0

0101101
*
Ve
1e-07
-5 8.88181807831914e-16 16
0 0

0101101
*
Ed
 1e-07 1 1 0
1  2 0 0 16
2  3 1 0 0 16
2  4 3 0 0 16
0

0101000
+59 0 -58 0 *
Ed
 1e-07 1 1 0
1  3 0 0 265
2  5 1 4 0 265
2  6 4 5 0 265
0

0101000
+62 4 -59 4 *
Ed
 1e-07 1 1 0
1  4 0 0 265
2  7 1 8 0 265
2  8 5 5 0 265
0

0101000
+61 8 -58 8 *
Wi

0101000
+60 0 -57 0 -56 3 +55 7 *
Fa
0  1e-07 1 0

0101000
+54 0 *
Ve
1e-07
-2.5 0 0
0 0

0101101
*
Ve
1e-07
-2.5 8.88181807831914e-16 16
0 0

0101101
*
Ed
 1e-07 1 1 0
1  5 0 0 16
2  9 3 0 0 16
2  10 6 0 0 16
0

0101000
+52 0 -51 0 *
Ed
 1e-07 1 1 0
1  6 0 0 2.5
2  11 3 4 0 2.5
2  12 4 5 0 2.5
0

0101000
+59 4 -52 4 *
Ed
 1e-07 1 1 0
1  7 0 0 2.5
2  13 3 8 0 2.5
2  14 5 5 0 2.5
0

0101000
+58 8 -51 8 *
Wi

0101000
+57 0 -50 0 -49 3 +48 7 *
Fa
0  1e-07 3 0

0101000
+47 0 *
Ve
1e-07
-2.5 35 -7.105427357601e-15
0 0

0101101
*
Ve
1e-07
-2.5 35 16
0 0

0101101
*
Ed
 1e-07 1 1 0
1  8 0 0 16
2  15 6 0 0 16
2  16 7 0 0 16
0

0101000
+45 0 -44 0 *
Ed
 1e-07 1 1 0
1  9 0 0 35
2  17 6 4 0 35
2  18 4 5 0 35
0

0101000
+52 4 -45 4 *
Ed
 1e-07 1 1 0
1  10 0 0 35
2  19 6 8 0 35
2  20 5 5 0 35
0

0101000
+51 8 -44 8 *
Wi

0101000
+50 0 -43 0 -42 3 +41 7 *
Fa
0  1e-07 6 0

0101000
+40 0 *
Ve
1e-07
0 35 -7.105427357601e-15
0 0

0101101
*
Ve
1e-07
0 35 16
0 0

0101101
*
Ed
 1e-07 1 1 0
1  11 0 0 16
2  21 7 0 0 16
2  22 8 0 0 16
0

0101000
+38 0 -37 0 *
Ed
 1e-07 1 1 0
1  12 0 0 2.5
2  23 7 4 0 2.5
2  24 4 5 0 2.5
0

0101000
+45 4 -38 4 *
Ed
 1e-07 1 1 0
1  13 0 0 2.5
2  25 7 8 0 2.5
2  26 5 5 0 2.5
0

0101000
+44 8 -37 8 *
Wi

0101000
+43 0 -36 0 -35 3 +34 7 *
Fa
0  1e-07 7 0

0101000
+33 0 *
Ve
1e-07
0 -300 6.3948846218409e-14
0 0

0101101
*
Ve
1e-07
0 -300 16.0000000000001
0 0

0101101
*
Ed
 1e-07 1 1 0
1  14 0 0 16
2  27 8 0 0 16
2  28 9 0 0 16
0

0101000
+31 0 -30 0 *
Ed
 1e-07 1 1 0
1  15 0 0 335
2  29 8 4 0 335
2  30 4 5 0 335
0

0101000
+38 4 -31 4 *
Ed
 1e-07 1 1 0
1  16 0 0 335
2  31 8 8 0 335
2  32 5 5 0 335
0

0101000
+37 8 -30 8 *
Wi

0101000
+36 0 -29 0 -28 3 +27 7 *
Fa
0  1e-07 8 0

0101000
+26 0 *
Ve
1e-07
-2.5 -300 6.3948846218409e-14
0 0

0101101
*
Ve
1e-07
-2.5 -300 16.0000000000001
0 0

0101101
*
Ed
 1e-07 1 1 0
1  17 0 0 16
2  33 9 0 0 16
2  34 10 0 0 16
0

0101000
+24 0 -23 0 *
Ed
 1e-07 1 1 0
1  18 0 0 2.5
2  35 9 4 0 2.5
2  36 4 5 0 2.5
0

0101000
+31 4 -24 4 *
Ed
 1e-07 1 1 0
1  19 0 0 2.5
2  37 9 8 0 2.5
2  38 5 5 0 2.5
0

0101000
+30 8 -23 8 *
Wi

0101000
+29 0 -22 0 -21 3 +20 7 *
Fa
0  1e-07 9 0

0101000
+19 0 *
Ve
1e-07
-2.5 -265 5.6843418860808e-14
0 0

0101101
*
Ve
1e-07
-2.5 -265 16.0000000000001
0 0

0101101
*
Ed
 1e-07 1 1 0
1  20 0 0 16
2  39 10 0 0 16
2  40 2 0 0 16
0

0101000
+17 0 -16 0 *
Ed
 1e-07 1 1 0
1  21 0 0 35
2  41 10 4 0 35
2  42 4 5 0 35
0

0101000
+24 4 -17 4 *
Ed
 1e-07 1 1 0
1  22 0 0 35
2  43 10 8 0 35
2  44 5 5 0 35
0

0101000
+23 8 -16 8 *
Wi

0101000
+22 0 -15 0 -14 3 +13 7 *
Fa
0  1e-07 10 0

0101000
+12 0 *
Ed
 1e-07 1 1 0
1  23 0 0 2.5
2  45 2 4 0 2.5
2  46 4 5 0 2.5
0

0101000
+17 4 -62 4 *
Ed
 1e-07 1 1 0
1  24 0 0 2.5
2  47 2 8 0 2.5
2  48 5 5 0 2.5
0

0101000
+16 8 -61 8 *
Wi

0101000
+15 0 -60 0 -10 3 +9 7 *
Fa
0  1e-07 2 0

0101000
+8 0 *
Wi

0101100
+56 0 +49 0 +42 0 +35 0 +28 0 +21 0 +14 0 +10 0 *
Fa
0  1e-07 4 0

0101000
+6 1 *
Wi

0101100
+55 0 +48 0 +41 0 +34 0 +27 0 +20 0 +13 0 +9 0 *
Fa
0  1e-07 5 0

0101000
+4 1 *
Sh

0101000
+53 0 +46 0 +39 0 +32 0 +25 0 +18 0 +11 0 +7 0 +5 9 -3 10 
*
So

1100000
+2 0 *

+1 0 
