# Supplementary material for: “Rhizoponics”: a novel hydroponic rhizotron for root system analyses on mature Arabidopsis thaliana plants
Source: Plant Methods. 2015 Jan 23;11:3. doi: 10.1186/s13007-015-0046-x (PMC4318444; doi:10.1186/s13007-015-0046-x)
Supplement: Additional file 3: — Rhizoponics blueprints (readable with FreeCAD 3D: http://www.freecadweb.org/ ). [file 13007_2015_46_MOESM3_ESM.zip › PartShape19.brp]

DBRep_DrawableShape

CASCADE Topology V1, (c) Matra-Datavision
Locations 14
1
              1               0               0               0 
              0 1.41421412480636e-06 -0.999999999999             -10 
              0  0.999999999999 1.41421412480636e-06               0 
2  1 -1 0
1
              1               0               0               0 
              0 1.41421412480636e-06 -0.999999999999             -10 
              0  0.999999999999 1.41421412480636e-06               0 
1
              1               0               0               0 
              0 1.41421412458431e-06 -0.999999999999             -10 
              0  0.999999999999 1.41421412458431e-06               0 
2  3 1 4 -1 0
2  4 1 3 -1 0
2  3 -1 0
2  1 -1 4 1 3 -1 0
1
              1               0               0               0 
              0               1               0 8.88181807831914e-16 
              0               0               1              16 
2  3 1 4 -1 9 1 0
2  9 -1 4 1 3 -1 0
2  1 -1 9 -1 4 1 3 -1 0
2  4 -1 0
2  4 -1 9 1 0
Curve2ds 48
1 2.5121489333706423e-21 1.7763568393984743e-15 -1.6653345369377346e-16 -1 
1 2.5 1.7763568393984743e-15 0 -1 
1 265.00000000000006 -5.5516572242120255e-16 -1.6653345369377346e-16 -1 
1 0 0 0 -1 
1 -5.6843418860751179e-14 8.0388765867860553e-20 1 0 
1 -132.50000000000011 -2.7573529411764715 1 1.2079237604030779e-38 
1 -5.1514351730739052e-14 -16 1 0 
1 -132.50000000000011 -2.7573529411764715 1 1.2079237604030779e-38 
1 2.5 0 0 -1 
1 0 0 -1.6653345369377346e-16 -1 
1 -8.8817841970012523e-16 -1.1978594589325039e-39 1 0 
1 132.49999999999994 -2.7573529411764715 1.4349296274686127e-42 1 
1 -8.8817841970012523e-16 -16 1 0 
1 132.49999999999994 -2.7573529411764715 1.4349296274686127e-42 1 
1 35.000000000000007 -7.7716289350118761e-16 -1.6653345369377346e-16 -1 
1 0 0 0 -1 
1 4.2351647362672671e-22 -5.9894297918573434e-28 1 0 
1 132.49999999999994 -0.25735294117647101 1 1.2079237604030779e-38 
1 -2.6645352591003757e-15 -16 1 0 
1 132.49999999999994 -0.25735294117647101 1 1.2079237604030779e-38 
1 2.5 0 0 -1 
1 0 0 1.6653345369377346e-16 -1 
1 -4.4408920985006262e-16 0 1 0 
1 167.49999999999997 -0.25735294117647101 1.4349296274686127e-42 1 
1 -4.4408920985006262e-16 -15.999999999999998 1 0 
1 167.49999999999994 -0.25735294117647101 1.4349296274686127e-42 1 
1 334.99999999999994 3.8857263760794236e-15 1.6653345369377346e-16 -1 
1 0 3.5527136787969487e-15 0 -1 
1 -7.1054273575938974e-15 -1.0048595733482569e-20 1 0 
1 167.49999999999997 2.2426470588235294 -1 -1.2079237604030779e-38 
1 -5.3290705182007514e-15 -15.999999999999998 1 0 
1 167.49999999999994 2.2426470588235294 -1 -1.2079237604030779e-38 
1 2.5 3.5527136787969487e-15 0 -1 
1 5.6843423885049047e-14 3.5526332900310808e-15 -1.6653345369377346e-16 -1 
1 0 0 1 0 
1 -167.50000000000011 2.2426470588235294 -1.4349296274686127e-42 -1 
1 0 -16 1 0 
1 -167.50000000000011 2.2426470588235294 -1.4349296274686127e-42 -1 
1 34.999999999999993 2.7755711140900474e-15 -1.6653345369377346e-16 -1 
1 0 1.7763568393984743e-15 0 -1 
1 -5.6843418860751179e-14 8.0388765867860553e-20 1 0 
1 -167.50000000000011 -0.25735294117647101 1 1.2079237604030779e-38 
1 -5.1514351730739052e-14 -16 1 0 
1 -167.50000000000011 -0.25735294117647101 1 1.2079237604030779e-38 
1 4.4408920985006262e-16 0 1 0 
1 -132.50000000000011 -0.25735294117647101 -1.4349296274686127e-42 -1 
1 4.4408920985006262e-16 -16 1 0 
1 -132.50000000000011 -0.25735294117647101 -1.4349296274686127e-42 -1 
Curves 24
1 -5 -265 5.6843418860808015e-14 0 5.5511362989494653e-17 1 
1 -5 0 0 0 5.5511362989494653e-17 1 
1 -5 -265 0 0 1 0 
1 -5 -265 0 0 1 0 
1 -2.5 0 0 0 5.5511362989494653e-17 1 
1 -5 0 0 1 0 0 
1 -5 0 0 1 0 0 
1 -2.5 35 -7.1054273576010019e-15 0 5.5511362989494653e-17 1 
1 -2.5 0 0 0 1 0 
1 -2.5 0 0 0 1 0 
1 0 35 -7.1054273576010019e-15 0 5.5511362989494653e-17 1 
1 -2.5 35 0 1 0 0 
1 -2.5 35 0 1 0 0 
1 0 -299.99999999999994 6.3948846218409017e-14 0 5.5511362989494653e-17 1 
1 0 35 0 0 -1 0 
1 0 35 0 0 -1 0 
1 -2.5 -299.99999999999994 6.3948846218409017e-14 0 5.5511362989494653e-17 1 
1 0 -300 0 -1 0 0 
1 0 -300 0 -1 0 0 
1 -2.5 -265 5.6843418860808015e-14 0 5.5511362989494653e-17 1 
1 -2.5 -300 0 0 1 0 
1 -2.5 -300 0 0 1 0 
1 -2.5 -265 0 -1 0 0 
1 -2.5 -265 0 -1 0 0 
Polygon3D 0
PolygonOnTriangulations 0
Surfaces 10
1 -5 -265 5.884187642106604e-14 -1 0 0 0 1 -2.2204481668326807e-16 -0 -2.2204481668326807e-16 -1 
1 -2.5 -265 5.884187642106604e-14 0 -1 5.5511362989494653e-17 -1 0 0 -0 -5.5511362989494653e-17 -1 
1 -5 0 0 0 1 -5.5511362989494653e-17 1 0 0 0 -5.5511362989494653e-17 -1 
1 -2.2426470588235294 -10.000187383371536 -132.49999999986744 -7.9380890040375263e-21 0.99999999999900002 -1.414214124804835e-06 4.304788882405838e-42 1.414214124804835e-06 0.99999999999900002 1 7.9380890040295878e-21 -1.1226157593467819e-26 
1 -2.2426470588235294 -10.000187383371536 -132.49999999986744 -7.9380890040375263e-21 0.99999999999900002 -1.414214124804835e-06 4.304788882405838e-42 1.414214124804835e-06 0.99999999999900002 1 7.9380890040295878e-21 -1.1226157593467819e-26 
1 -2.5 0 0 -1 0 0 0 1 -2.2204481668326807e-16 -0 -2.2204481668326807e-16 -1 
1 -2.5 35 -7.7715685839143827e-15 0 1 -5.5511362989494653e-17 1 0 0 0 -5.5511362989494653e-17 -1 
1 0 35 -7.7715685839143827e-15 1 0 -0 0 -1 2.2204481668326807e-16 0 -2.2204481668326807e-16 -1 
1 0 -300 6.6613445004980424e-14 0 -1 5.5511362989494653e-17 -1 0 0 -0 -5.5511362989494653e-17 -1 
1 -2.5 -300 6.6613445004980424e-14 -1 0 0 0 1 -2.2204481668326807e-16 -0 -2.2204481668326807e-16 -1 
Triangulations 0

TShapes 62
Ve
1e-07
-5 -10.0003747667431 -264.999999999735
0 0

0101101
*
Ve
1e-07
-5 -26.0003747667271 -264.999977372309
0 0

0101101
*
Ed
 1e-07 1 1 0
1  1 0 0 16
2  1 1 0 0 16
2  2 2 0 0 16
0

0101000
+62 2 -61 2 *
Ve
1e-07
-5 -10 4.2351647362715e-22
0 0

0101101
*
Ve
1e-07
-5 -25.999999999984 2.26274259977899e-05
0 0

0101101
*
Ed
 1e-07 1 1 0
1  2 0 0 16
2  3 1 0 0 16
2  4 3 0 0 16
0

0101000
+59 2 -58 2 *
Ed
 1e-07 1 1 0
1  3 0 0 265
2  5 1 6 0 265
2  6 4 7 0 265
0

0101000
+62 8 -59 8 *
Ed
 1e-07 1 1 0
1  4 0 0 265
2  7 1 11 0 265
2  8 5 7 0 265
0

0101000
+61 12 -58 12 *
Wi

0101000
+60 0 -57 0 -56 5 +55 10 *
Fa
0  1e-07 1 0

0101000
+54 0 *
Ve
1e-07
-2.5 -10 4.2351647362715e-22
0 0

0101101
*
Ve
1e-07
-2.5 -25.999999999984 2.26274259977899e-05
0 0

0101101
*
Ed
 1e-07 1 1 0
1  5 0 0 16
2  9 3 0 0 16
2  10 6 0 0 16
0

0101000
+52 2 -51 2 *
Ed
 1e-07 1 1 0
1  6 0 0 2.5
2  11 3 6 0 2.5
2  12 4 7 0 2.5
0

0101000
+59 8 -52 8 *
Ed
 1e-07 1 1 0
1  7 0 0 2.5
2  13 3 11 0 2.5
2  14 5 7 0 2.5
0

0101000
+58 12 -51 12 *
Wi

0101000
+57 0 -50 0 -49 5 +48 10 *
Fa
0  1e-07 3 0

0101000
+47 0 *
Ve
1e-07
-2.5 -9.99995050250562 34.999999999965
0 0

0101101
*
Ve
1e-07
-2.5 -25.9999505024896 35.000022627391
0 0

0101101
*
Ed
 1e-07 1 1 0
1  8 0 0 16
2  15 6 0 0 16
2  16 7 0 0 16
0

0101000
+45 2 -44 2 *
Ed
 1e-07 1 1 0
1  9 0 0 35
2  17 6 6 0 35
2  18 4 7 0 35
0

0101000
+52 8 -45 8 *
Ed
 1e-07 1 1 0
1  10 0 0 35
2  19 6 11 0 35
2  20 5 7 0 35
0

0101000
+51 12 -44 12 *
Wi

0101000
+50 0 -43 0 -42 5 +41 10 *
Fa
0  1e-07 6 0

0101000
+40 0 *
Ve
1e-07
0 -9.99995050250562 34.999999999965
0 0

0101101
*
Ve
1e-07
0 -25.9999505024896 35.000022627391
0 0

0101101
*
Ed
 1e-07 1 1 0
1  11 0 0 16
2  21 7 0 0 16
2  22 8 0 0 16
0

0101000
+38 2 -37 2 *
Ed
 1e-07 1 1 0
1  12 0 0 2.5
2  23 7 6 0 2.5
2  24 4 7 0 2.5
0

0101000
+45 8 -38 8 *
Ed
 1e-07 1 1 0
1  13 0 0 2.5
2  25 7 11 0 2.5
2  26 5 7 0 2.5
0

0101000
+44 12 -37 12 *
Wi

0101000
+43 0 -36 0 -35 5 +34 10 *
Fa
0  1e-07 7 0

0101000
+33 0 *
Ve
1e-07
0 -10.0004242642375 -299.9999999997
0 0

0101101
*
Ve
1e-07
0 -26.0004242642215 -299.999977372274
0 0

0101101
*
Ed
 1e-07 1 1 0
1  14 0 0 16
2  27 8 0 0 16
2  28 9 0 0 16
0

0101000
+31 2 -30 2 *
Ed
 1e-07 1 1 0
1  15 0 0 335
2  29 8 6 0 335
2  30 4 7 0 335
0

0101000
+38 8 -31 8 *
Ed
 1e-07 1 1 0
1  16 0 0 335
2  31 8 11 0 335
2  32 5 7 0 335
0

0101000
+37 12 -30 12 *
Wi

0101000
+36 0 -29 0 -28 5 +27 10 *
Fa
0  1e-07 8 0

0101000
+26 0 *
Ve
1e-07
-2.5 -10.0004242642375 -299.9999999997
0 0

0101101
*
Ve
1e-07
-2.5 -26.0004242642215 -299.999977372274
0 0

0101101
*
Ed
 1e-07 1 1 0
1  17 0 0 16
2  33 9 0 0 16
2  34 10 0 0 16
0

0101000
+24 2 -23 2 *
Ed
 1e-07 1 1 0
1  18 0 0 2.5
2  35 9 6 0 2.5
2  36 4 7 0 2.5
0

0101000
+31 8 -24 8 *
Ed
 1e-07 1 1 0
1  19 0 0 2.5
2  37 9 11 0 2.5
2  38 5 7 0 2.5
0

0101000
+30 12 -23 12 *
Wi

0101000
+29 0 -22 0 -21 5 +20 10 *
Fa
0  1e-07 9 0

0101000
+19 0 *
Ve
1e-07
-2.5 -10.0003747667431 -264.999999999735
0 0

0101101
*
Ve
1e-07
-2.5 -26.0003747667271 -264.999977372309
0 0

0101101
*
Ed
 1e-07 1 1 0
1  20 0 0 16
2  39 10 0 0 16
2  40 2 0 0 16
0

0101000
+17 2 -16 2 *
Ed
 1e-07 1 1 0
1  21 0 0 35
2  41 10 6 0 35
2  42 4 7 0 35
0

0101000
+24 8 -17 8 *
Ed
 1e-07 1 1 0
1  22 0 0 35
2  43 10 11 0 35
2  44 5 7 0 35
0

0101000
+23 12 -16 12 *
Wi

0101000
+22 0 -15 0 -14 5 +13 10 *
Fa
0  1e-07 10 0

0101000
+12 0 *
Ed
 1e-07 1 1 0
1  23 0 0 2.5
2  45 2 6 0 2.5
2  46 4 7 0 2.5
0

0101000
+17 8 -62 8 *
Ed
 1e-07 1 1 0
1  24 0 0 2.5
2  47 2 11 0 2.5
2  48 5 7 0 2.5
0

0101000
+16 12 -61 12 *
Wi

0101000
+15 0 -60 0 -10 5 +9 10 *
Fa
0  1e-07 2 0

0101000
+8 0 *
Wi

0101100
+56 0 +49 0 +42 0 +35 0 +28 0 +21 0 +14 0 +10 0 *
Fa
0  1e-07 4 0

0101000
+6 3 *
Wi

0101100
+55 0 +48 0 +41 0 +34 0 +27 0 +20 0 +13 0 +9 0 *
Fa
0  1e-07 5 0

0101000
+4 3 *
Sh

0101000
+53 0 +46 0 +39 0 +32 0 +25 0 +18 0 +11 0 +7 0 +5 13 -3 14 
*
So

1100000
+2 0 *

+1 1 
