# Supplementary material for: “Rhizoponics”: a novel hydroponic rhizotron for root system analyses on mature Arabidopsis thaliana plants
Source: Plant Methods. 2015 Jan 23;11:3. doi: 10.1186/s13007-015-0046-x (PMC4318444; doi:10.1186/s13007-015-0046-x)
Supplement: Additional file 3: — Rhizoponics blueprints (readable with FreeCAD 3D: http://www.freecadweb.org/ ). [file 13007_2015_46_MOESM3_ESM.zip › PartShape21.brp]

DBRep_DrawableShape

CASCADE Topology V1, (c) Matra-Datavision
Locations 2
1
              0               0               1               0 
              1               0               0               0 
              0               1               0               0 
2  1 -1 0
Curve2ds 0
Curves 4
1 -10 -300 0 -1 0 0 
1 -240 -300 0 0 1 0 
1 -240 -265 0 1 0 0 
1 -10 -265 0 0 -1 0 
Polygon3D 0
PolygonOnTriangulations 0
Surfaces 0
Triangulations 0

TShapes 9
Ve
1e-07
0 -10 -300
0 0

0101101
*
Ve
1e-07
0 -240 -300
0 0

0101101
*
Ed
 1e-07 1 1 0
1  1 0 0 230
0

0101000
+9 2 -8 2 *
Ve
1e-07
0 -240 -265
0 0

0101101
*
Ed
 1e-07 1 1 0
1  2 0 0 35
0

0101000
+8 2 -6 2 *
Ve
1e-07
0 -10 -265
0 0

0101101
*
Ed
 1e-07 1 1 0
1  3 0 0 230
0

0101000
+6 2 -4 2 *
Ed
 1e-07 1 1 0
1  4 0 0 35
0

0101000
+4 2 -9 2 *
Wi

1101100
+7 0 +5 0 +3 0 +2 0 *

+1 1 
