# Supplementary material for: “Rhizoponics”: a novel hydroponic rhizotron for root system analyses on mature Arabidopsis thaliana plants
Source: Plant Methods. 2015 Jan 23;11:3. doi: 10.1186/s13007-015-0046-x (PMC4318444; doi:10.1186/s13007-015-0046-x)
Supplement: Additional file 3: — Rhizoponics blueprints (readable with FreeCAD 3D: http://www.freecadweb.org/ ). [file 13007_2015_46_MOESM3_ESM.zip › PartShape23.brp]

DBRep_DrawableShape

CASCADE Topology V1, (c) Matra-Datavision
Locations 10
1
              0               0               1               0 
              1               0               0               0 
              0               1               0               0 
1
-2.22044604925031e-16               0               1               0 
              1 -2.22044604925031e-16               0               0 
              0               1 -2.22044604925031e-16               0 
2  1 1 2 -1 0
2  2 1 1 -1 0
2  1 -1 0
1
              1               0               0 -1.11022302462516e-15 
              0               1               0               0 
              0               0               1               5 
2  1 1 2 -1 6 1 0
2  6 -1 2 1 1 -1 0
2  2 -1 0
2  2 -1 6 1 0
Curve2ds 24
1 0 0 2.2204460492503126e-16 -1 
1 35 -1.5777218104420236e-30 2.2204460492503126e-16 -1 
1 230.00000000000006 2.8463875056597816e-46 2.2204460492503126e-16 -1 
1 0 0 -2.2204460492503126e-16 -1 
1 0 0 1 0 
1 0 0 2.2204460492503131e-16 1 
1 1.7763568394002505e-15 -5.0000000000000009 1 0 
1 0 0 2.2204460492503131e-16 1 
1 35 1.5777218104420236e-30 -2.2204460492503126e-16 -1 
1 0 0 -2.2204460492503126e-16 -1 
1 0 0 1 0 
1 5.6843418860808027e-14 230.00000000000006 1 2.2204460492503131e-16 
1 -1.1102230246251565e-15 -5.0000000000000009 1 0 
1 5.6843418860808027e-14 230.00000000000006 1 2.2204460492503131e-16 
1 230.00000000000006 -2.8463875056597816e-46 -2.2204460492503126e-16 -1 
1 0 0 2.2204460492503126e-16 -1 
1 0 0 1 0 
1 35.000000000000057 230.00000000000006 -2.2204460492503131e-16 -1 
1 0 -5.0000000000000009 1 0 
1 35.000000000000057 230.00000000000006 -2.2204460492503131e-16 -1 
1 0 0 1 0 
1 35 7.7715611723760942e-15 -1 -2.2204460492503131e-16 
1 1.1102230246251565e-15 -5.0000000000000009 1 0 
1 35 7.7715611723760942e-15 -1 -2.2204460492503131e-16 
Curves 12
1 -10.000000000000002 -300.00000000000006 6.6613381477509392e-14 -2.2204460492503126e-16 0 1 
1 -240.00000000000006 -300 6.6613381477509392e-14 -2.2204460492503126e-16 0 1 
1 -10 -300 0 -1 0 0 
1 -10 -300 0 -1 0 0 
1 -240.00000000000006 -265 5.8841820305133297e-14 -2.2204460492503126e-16 0 1 
1 -240 -300 0 0 1 0 
1 -240 -300 0 0 1 0 
1 -10.000000000000002 -265.00000000000006 5.8841820305133297e-14 -2.2204460492503126e-16 0 1 
1 -240 -265 0 1 0 0 
1 -240 -265 0 1 0 0 
1 -10 -265 0 0 -1 0 
1 -10 -265 0 0 -1 0 
Polygon3D 0
PolygonOnTriangulations 0
Surfaces 6
1 -10.000000000000002 -300.00000000000006 6.6613381477509392e-14 -2.2204460492503126e-16 -1 -4.9303806576313216e-32 -1 2.2204460492503126e-16 0 1.0947644252537626e-47 4.9303806576313216e-32 -1 
1 -10.000000000000002 -265.00000000000006 5.8841820305133297e-14 1 4.9303806576313216e-32 2.2204460492503126e-16 0 -1 2.2204460492503126e-16 2.2204460492503126e-16 -2.2204460492503126e-16 -1 
1 -240.00000000000006 -300 6.6613381477509392e-14 -1 -4.9303806576313216e-32 -2.2204460492503126e-16 0 1 -2.2204460492503126e-16 2.2204460492503126e-16 -2.2204460492503126e-16 -1 
1 0 -10 -300 1 0 0 -0 0 1 0 -1 0 
1 0 -10 -300 1 0 0 -0 0 1 0 -1 0 
1 -240.00000000000006 -265 5.8841820305133297e-14 2.2204460492503126e-16 1 4.9303806576313216e-32 1 -2.2204460492503126e-16 0 1.0947644252537626e-47 4.9303806576313216e-32 -1 
Triangulations 0

TShapes 34
Ve
1e-07
-10 -300 6.66133814775094e-14
0 0

0101101
*
Ve
1e-07
-10 -300 5.00000000000007
0 0

0101101
*
Ed
 1e-07 1 1 0
1  1 0 0 5
2  1 1 0 0 5
2  2 2 0 0 5
0

0101000
+34 0 -33 0 *
Ve
1e-07
-240 -300 6.66133814775094e-14
0 0

0101101
*
Ve
1e-07
-240 -300 5.00000000000007
0 0

0101101
*
Ed
 1e-07 1 1 0
1  2 0 0 5
2  3 1 0 0 5
2  4 3 0 0 5
0

0101000
+31 0 -30 0 *
Ed
 1e-07 1 1 0
1  3 0 0 230
2  5 1 4 0 230
2  6 4 5 0 230
0

0101000
+34 4 -31 4 *
Ed
 1e-07 1 1 0
1  4 0 0 230
2  7 1 8 0 230
2  8 5 5 0 230
0

0101000
+33 8 -30 8 *
Wi

0101000
+32 0 -29 0 -28 3 +27 7 *
Fa
0  1e-07 1 0

0101000
+26 0 *
Ve
1e-07
-240 -265 5.88418203051333e-14
0 0

0101101
*
Ve
1e-07
-240 -265 5.00000000000006
0 0

0101101
*
Ed
 1e-07 1 1 0
1  5 0 0 5
2  9 3 0 0 5
2  10 6 0 0 5
0

0101000
+24 0 -23 0 *
Ed
 1e-07 1 1 0
1  6 0 0 35
2  11 3 4 0 35
2  12 4 5 0 35
0

0101000
+31 4 -24 4 *
Ed
 1e-07 1 1 0
1  7 0 0 35
2  13 3 8 0 35
2  14 5 5 0 35
0

0101000
+30 8 -23 8 *
Wi

0101000
+29 0 -22 0 -21 3 +20 7 *
Fa
0  1e-07 3 0

0101000
+19 0 *
Ve
1e-07
-10 -265 5.88418203051333e-14
0 0

0101101
*
Ve
1e-07
-10 -265 5.00000000000006
0 0

0101101
*
Ed
 1e-07 1 1 0
1  8 0 0 5
2  15 6 0 0 5
2  16 2 0 0 5
0

0101000
+17 0 -16 0 *
Ed
 1e-07 1 1 0
1  9 0 0 230
2  17 6 4 0 230
2  18 4 5 0 230
0

0101000
+24 4 -17 4 *
Ed
 1e-07 1 1 0
1  10 0 0 230
2  19 6 8 0 230
2  20 5 5 0 230
0

0101000
+23 8 -16 8 *
Wi

0101000
+22 0 -15 0 -14 3 +13 7 *
Fa
0  1e-07 6 0

0101000
+12 0 *
Ed
 1e-07 1 1 0
1  11 0 0 35
2  21 2 4 0 35
2  22 4 5 0 35
0

0101000
+17 4 -34 4 *
Ed
 1e-07 1 1 0
1  12 0 0 35
2  23 2 8 0 35
2  24 5 5 0 35
0

0101000
+16 8 -33 8 *
Wi

0101000
+15 0 -32 0 -10 3 +9 7 *
Fa
0  1e-07 2 0

0101000
+8 0 *
Wi

0101100
+28 0 +21 0 +14 0 +10 0 *
Fa
0  1e-07 4 0

0101000
-6 1 *
Wi

0101100
+27 0 +20 0 +13 0 +9 0 *
Fa
0  1e-07 5 0

0101000
-4 1 *
Sh

0101000
-25 0 -18 0 -11 0 -7 0 +5 9 -3 10 *
So

1100000
-2 0 *

+1 0 
