# Supplementary material for: “Rhizoponics”: a novel hydroponic rhizotron for root system analyses on mature Arabidopsis thaliana plants
Source: Plant Methods. 2015 Jan 23;11:3. doi: 10.1186/s13007-015-0046-x (PMC4318444; doi:10.1186/s13007-015-0046-x)
Supplement: Additional file 3: — Rhizoponics blueprints (readable with FreeCAD 3D: http://www.freecadweb.org/ ). [file 13007_2015_46_MOESM3_ESM.zip › PartShape30.brp]

DBRep_DrawableShape

CASCADE Topology V1, (c) Matra-Datavision
Locations 9
1
              1               0               0               0 
              0               1               0               0 
              0               0               1               0 
1
-1.68587396931486e-07               0 0.999999999999986 -37.0000062377359 
              0               1               0             -18 
-0.999999999999986               0 -1.68587396931486e-07 -65.0000033287857 
2  1 -1 2 -1 0
1
2.22044604925031e-16               0               1             -37 
              0               1               0             -18 
             -1               0 2.22044604925031e-16            -200 
2  1 -1 4 -1 0
1
2.22044604925031e-16               0               1             -37 
              0               1               0             -18 
             -1               0 2.22044604925031e-16            -283 
2  1 -1 6 -1 0
1
2.22044604925031e-16               0               1             -37 
              0               1               0             -18 
             -1               0 2.22044604925031e-16              17 
2  1 -1 8 -1 0
Curve2ds 24
1 0 47 1 0 
2 0 0 1 0 -0 1 1.5
1 6.2831853071795862 -0 0 1 
1 0 -0 0 1 
1 0 0 1 0 
2 0 0 1 0 -0 1 1.5
1 0 47 1 0 
2 0 0 1 0 -0 1 1.5
1 6.2831853071795862 -0 0 1 
1 0 -0 0 1 
1 0 0 1 0 
2 0 0 1 0 -0 1 1.5
1 0 47 1 0 
2 0 0 1 0 -0 1 1.5
1 6.2831853071795862 -0 0 1 
1 0 -0 0 1 
1 0 0 1 0 
2 0 0 1 0 -0 1 1.5
1 0 47 1 0 
2 0 0 1 0 -0 1 1.5
1 6.2831853071795862 -0 0 1 
1 0 -0 0 1 
1 0 0 1 0 
2 0 0 1 0 -0 1 1.5
Curves 12
2 0 0 47 0 0 1 1 0 -0 -0 1 0 1.5
1 1.5 -3.6739403974420594e-16 0 0 0 1 
2 0 0 0 0 0 1 1 0 -0 -0 1 0 1.5
2 0 0 47 0 0 1 1 0 -0 -0 1 0 1.5
1 1.5 -3.6739403974420594e-16 0 0 0 1 
2 0 0 0 0 0 1 1 0 -0 -0 1 0 1.5
2 0 0 47 0 0 1 1 0 -0 -0 1 0 1.5
1 1.5 -3.6739403974420594e-16 0 0 0 1 
2 0 0 0 0 0 1 1 0 -0 -0 1 0 1.5
2 0 0 47 0 0 1 1 0 -0 -0 1 0 1.5
1 1.5 -3.6739403974420594e-16 0 0 0 1 
2 0 0 0 0 0 1 1 0 -0 -0 1 0 1.5
Polygon3D 0
PolygonOnTriangulations 0
Surfaces 12
2 0 0 0 0 0 1 1 0 -0 -0 1 0 1.5
1 0 0 47 0 0 1 1 0 -0 -0 1 0 
1 0 0 0 0 0 1 1 0 -0 -0 1 0 
2 0 0 0 0 0 1 1 0 -0 -0 1 0 1.5
1 0 0 47 0 0 1 1 0 -0 -0 1 0 
1 0 0 0 0 0 1 1 0 -0 -0 1 0 
2 0 0 0 0 0 1 1 0 -0 -0 1 0 1.5
1 0 0 47 0 0 1 1 0 -0 -0 1 0 
1 0 0 0 0 0 1 1 0 -0 -0 1 0 
2 0 0 0 0 0 1 1 0 -0 -0 1 0 1.5
1 0 0 47 0 0 1 1 0 -0 -0 1 0 
1 0 0 0 0 0 1 1 0 -0 -0 1 0 
Triangulations 0

TShapes 53
Ve
1e-07
9.99999350938235 -18 -66.5000112523934
0 0

0101101
*
Ed
 1e-07 1 1 0
1  1 0 0 6.28318530717959
2  1 1 0 0 6.28318530717959
2  2 2 0 0 6.28318530717959
0

0101100
+53 3 -53 3 *
Ve
1e-07
-37.000006490617 -18 -66.5000033287857
0 0

0101101
*
Ed
 1e-07 1 1 0
1  2 0 0 47
3  3 4CN 1 0 0 47
0

0101000
-53 3 +51 3 *
Ed
 1e-07 1 1 0
1  3 0 0 6.28318530717959
2  5 1 0 0 6.28318530717959
2  6 3 0 0 6.28318530717959
0

0101100
+51 3 -51 3 *
Wi

0101000
-52 0 +50 0 +49 0 -50 0 *
Fa
0  1e-07 1 0

0101000
+48 0 *
Wi

0101000
+52 0 *
Fa
0  1e-07 2 0

0101000
+46 0 *
Wi

0101000
-49 0 *
Fa
0  1e-07 3 0

0101000
-44 0 *
Sh

0101000
+47 2 +45 2 -43 2 *
So

0100000
+42 0 *
Ve
1e-07
9.99999999999999 -18 -201.5
0 0

0101101
*
Ed
 1e-07 1 1 0
1  4 0 0 6.28318530717959
2  7 4 0 0 6.28318530717959
2  8 5 0 0 6.28318530717959
0

0101100
+40 5 -40 5 *
Ve
1e-07
-37 -18 -201.5
0 0

0101101
*
Ed
 1e-07 1 1 0
1  5 0 0 47
3  9 10CN 4 0 0 47
0

0101000
-40 5 +38 5 *
Ed
 1e-07 1 1 0
1  6 0 0 6.28318530717959
2  11 4 0 0 6.28318530717959
2  12 6 0 0 6.28318530717959
0

0101100
+38 5 -38 5 *
Wi

0101000
-39 0 +37 0 +36 0 -37 0 *
Fa
0  1e-07 4 0

0101000
+35 0 *
Wi

0101000
+39 0 *
Fa
0  1e-07 5 0

0101000
+33 0 *
Wi

0101000
-36 0 *
Fa
0  1e-07 6 0

0101000
-31 0 *
Sh

0101000
+34 4 +32 4 -30 4 *
So

0100000
+29 0 *
Ve
1e-07
9.99999999999999 -18 -284.5
0 0

0101101
*
Ed
 1e-07 1 1 0
1  7 0 0 6.28318530717959
2  13 7 0 0 6.28318530717959
2  14 8 0 0 6.28318530717959
0

0101100
+27 7 -27 7 *
Ve
1e-07
-37 -18 -284.5
0 0

0101101
*
Ed
 1e-07 1 1 0
1  8 0 0 47
3  15 16CN 7 0 0 47
0

0101000
-27 7 +25 7 *
Ed
 1e-07 1 1 0
1  9 0 0 6.28318530717959
2  17 7 0 0 6.28318530717959
2  18 9 0 0 6.28318530717959
0

0101100
+25 7 -25 7 *
Wi

0101000
-26 0 +24 0 +23 0 -24 0 *
Fa
0  1e-07 7 0

0101000
+22 0 *
Wi

0101000
+26 0 *
Fa
0  1e-07 8 0

0101000
+20 0 *
Wi

0101000
-23 0 *
Fa
0  1e-07 9 0

0101000
-18 0 *
Sh

0101000
+21 6 +19 6 -17 6 *
So

0100000
+16 0 *
Ve
1e-07
9.99999999999999 -18 15.5
0 0

0101101
*
Ed
 1e-07 1 1 0
1  10 0 0 6.28318530717959
2  19 10 0 0 6.28318530717959
2  20 11 0 0 6.28318530717959
0

0101100
+14 9 -14 9 *
Ve
1e-07
-37 -18 15.5
0 0

0101101
*
Ed
 1e-07 1 1 0
1  11 0 0 47
3  21 22CN 10 0 0 47
0

0101000
-14 9 +12 9 *
Ed
 1e-07 1 1 0
1  12 0 0 6.28318530717959
2  23 10 0 0 6.28318530717959
2  24 12 0 0 6.28318530717959
0

0101100
+12 9 -12 9 *
Wi

0101000
-13 0 +11 0 +10 0 -11 0 *
Fa
0  1e-07 10 0

0101000
+9 0 *
Wi

0101000
+13 0 *
Fa
0  1e-07 11 0

0101000
+7 0 *
Wi

0101000
-10 0 *
Fa
0  1e-07 12 0

0101000
-5 0 *
Sh

0101000
+8 8 +6 8 -4 8 *
So

0100000
+3 0 *
Co

1100000
+41 0 +28 0 +15 0 +2 0 *

+1 1 
