# Supplementary material for: “Rhizoponics”: a novel hydroponic rhizotron for root system analyses on mature Arabidopsis thaliana plants
Source: Plant Methods. 2015 Jan 23;11:3. doi: 10.1186/s13007-015-0046-x (PMC4318444; doi:10.1186/s13007-015-0046-x)
Supplement: Additional file 3: — Rhizoponics blueprints (readable with FreeCAD 3D: http://www.freecadweb.org/ ). [file 13007_2015_46_MOESM3_ESM.zip › PartShape31.brp]

DBRep_DrawableShape

CASCADE Topology V1, (c) Matra-Datavision
Locations 25
1
              1               0               0               0 
              0               1               0               0 
              0               0               1               0 
1
              0               0               1               0 
              1               0               0               0 
              0               1               0               0 
2  1 -1 2 -1 0
1
              0               0               1               0 
              1               0               0               0 
              0               1               0               0 
1
-2.22044604925031e-16               0               1               0 
              1 -2.22044604925031e-16               0               0 
              0               1 -2.22044604925031e-16               0 
2  4 1 5 -1 0
2  5 1 4 -1 0
2  4 -1 0
2  1 -1 2 -1 5 1 4 -1 0
1
              1               0               0 -1.11022302462516e-15 
              0               1               0               0 
              0               0               1               5 
2  4 1 5 -1 10 1 0
2  10 -1 5 1 4 -1 0
2  1 -1 2 -1 10 -1 5 1 4 -1 0
2  5 -1 2 1 0
1
2.22044604925031e-16               0               1             -37 
              0               1               0             -18 
             -1               0 2.22044604925031e-16            -283 
1
              1               0               0               0 
              0               1               0               0 
              0               0               1               0 
2  15 1 16 1 0
2  1 -1 0
1
2.22044604925031e-16               0               1             -37 
              0               1               0            -232 
             -1               0 2.22044604925031e-16            -283 
2  19 1 16 1 0
2  4 1 5 -1 2 1 0
2  5 -1 10 1 2 1 0
2  4 1 5 -1 10 1 2 1 0
2  1 -1 16 -1 15 -1 0
2  1 -1 16 -1 19 -1 0
Curve2ds 44
1 0 0 2.2204460492503126e-16 -1 
1 35 -1.5777218104420236e-30 2.2204460492503126e-16 -1 
1 230.00000000000006 2.8463875056597816e-46 2.2204460492503126e-16 -1 
1 0 0 -2.2204460492503126e-16 -1 
1 0 0 1 0 
1 0 0 2.2204460492503131e-16 1 
1 1.7763568394002505e-15 -5.0000000000000009 1 0 
1 0 0 2.2204460492503131e-16 1 
1 0 0 2.2204460492503126e-16 -1 
1 230.00000000000006 -2.8463875056597816e-46 -2.2204460492503126e-16 -1 
1 0 0 1 0 
1 35 7.7715611723760942e-15 -1 -2.2204460492503131e-16 
1 1.1102230246251565e-15 -5.0000000000000009 1 0 
1 35 7.7715611723760942e-15 -1 -2.2204460492503131e-16 
1 35 1.5777218104420236e-30 -2.2204460492503126e-16 -1 
1 0 0 -2.2204460492503126e-16 -1 
1 0 0 1 0 
1 5.6843418860808027e-14 230.00000000000006 1 2.2204460492503131e-16 
1 -1.1102230246251565e-15 -5.0000000000000009 1 0 
1 5.6843418860808027e-14 230.00000000000006 1 2.2204460492503131e-16 
8 2.2204460492503136e-16 3.1415926535897931
2 17.000000000000057 8.0000000000000018 -1 -2.2204460492503126e-16 2.2204460492503126e-16 -1 1.4999999999999998
8 2.2204460492503136e-16 3.1415926535897931
1 0 37.000000000000064 1 0 
8 3.1415926535897931 6.2831853071795862
2 17.000000000000057 8.0000000000000018 -1 -2.2204460492503126e-16 2.2204460492503126e-16 -1 1.4999999999999998
8 3.1415926535897931 6.2831853071795862
1 0 37.000000000000064 1 0 
8 4.9589961766590323e-15 3.1415926535897958
2 17.000000000000057 222 -1 -2.2204460492503126e-16 2.2204460492503126e-16 -1 1.5
8 4.9589961766590323e-15 3.1415926535897958
1 0 37.000000000000021 1 0 
8 3.1415926535897958 6.2831853071795862
2 17.000000000000057 222 -1 -2.2204460492503126e-16 2.2204460492503126e-16 -1 1.5
8 3.1415926535897958 6.2831853071795862
1 0 37.000000000000021 1 0 
1 35.000000000000057 230.00000000000006 -2.2204460492503131e-16 -1 
1 0 0 1 0 
8 2.2204460492503136e-16 3.1415926535897931
2 17.000000000000057 8 -1 -2.2204460492503126e-16 2.2204460492503126e-16 -1 1.4999999999999998
8 2.2204460492503136e-16 3.1415926535897931
1 0 42.000000000000064 1 0 
8 3.1415926535897931 6.2831853071795862
2 17.000000000000057 8 -1 -2.2204460492503126e-16 2.2204460492503126e-16 -1 1.4999999999999998
8 3.1415926535897931 6.2831853071795862
1 0 42.000000000000064 1 0 
8 2.2204460492503101e-16 3.1415926535897931
2 17.000000000000057 222 -1 -2.2204460492503126e-16 2.2204460492503126e-16 -1 1.5
8 2.2204460492503101e-16 3.1415926535897931
1 0 42.000000000000021 1 0 
8 3.1415926535897931 6.2831853071795862
2 17.000000000000057 222 -1 -2.2204460492503126e-16 2.2204460492503126e-16 -1 1.5
8 3.1415926535897931 6.2831853071795862
1 0 42.000000000000021 1 0 
1 35.000000000000057 230.00000000000006 -2.2204460492503131e-16 -1 
1 0 -5.0000000000000009 1 0 
1 6.2831853071795862 -0 0 1 
1 0 -0 0 1 
1 6.2831853071795862 -0 0 1 
1 0 -0 0 1 
Curves 22
1 -10.000000000000002 -300.00000000000006 6.6613381477509392e-14 -2.2204460492503126e-16 0 1 
1 -240.00000000000006 -300 6.6613381477509392e-14 -2.2204460492503126e-16 0 1 
1 -10 -300 0 -1 0 0 
1 -10 -300 0 -1 0 0 
1 -10.000000000000002 -265.00000000000006 5.8841820305133297e-14 -2.2204460492503126e-16 0 1 
1 -10 -265 0 0 -1 0 
1 -10 -265 0 0 -1 0 
1 -240.00000000000006 -265 5.8841820305133297e-14 -2.2204460492503126e-16 0 1 
1 -240 -300 0 0 1 0 
1 -240 -300 0 0 1 0 
2 6.3948846218409017e-14 -18 -283 1 0 2.2204460492503136e-16 2.2204460492503136e-16 0 -1 -0 1 0 1.4999999999999998
2 6.3948846218409017e-14 -18 -283 1 0 2.2204460492503136e-16 2.2204460492503136e-16 0 -1 -0 1 0 1.4999999999999998
2 2.1316282072803006e-14 -232 -283 1 0 2.2204460492503101e-16 2.2204460492503101e-16 0 -1 -0 1 0 1.5
2 2.1316282072803006e-14 -232 -283 1 0 2.2204460492503101e-16 2.2204460492503101e-16 0 -1 -0 1 0 1.5
1 -240 -265 0 1 0 0 
2 5.0000000000000639 -18 -283 1 0 2.2204460492503136e-16 2.2204460492503136e-16 0 -1 -0 1 0 1.4999999999999998
2 5.0000000000000639 -18 -283 1 0 2.2204460492503136e-16 2.2204460492503136e-16 0 -1 -0 1 0 1.4999999999999998
2 5.0000000000000213 -232 -283 1 0 2.2204460492503101e-16 2.2204460492503101e-16 0 -1 -0 1 0 1.5
2 5.0000000000000213 -232 -283 1 0 2.2204460492503101e-16 2.2204460492503101e-16 0 -1 -0 1 0 1.5
1 -240 -265 0 1 0 0 
1 1.5 -3.6739403974420594e-16 0 0 0 1 
1 1.5 -3.6739403974420594e-16 0 0 0 1 
Polygon3D 0
PolygonOnTriangulations 0
Surfaces 8
1 -10.000000000000002 -300.00000000000006 6.6613381477509392e-14 -2.2204460492503126e-16 -1 -4.9303806576313216e-32 -1 2.2204460492503126e-16 0 1.0947644252537626e-47 4.9303806576313216e-32 -1 
1 -10.000000000000002 -265.00000000000006 5.8841820305133297e-14 1 4.9303806576313216e-32 2.2204460492503126e-16 0 -1 2.2204460492503126e-16 2.2204460492503126e-16 -2.2204460492503126e-16 -1 
1 -240.00000000000006 -300 6.6613381477509392e-14 -1 -4.9303806576313216e-32 -2.2204460492503126e-16 0 1 -2.2204460492503126e-16 2.2204460492503126e-16 -2.2204460492503126e-16 -1 
1 0 -10 -300 1 0 0 -0 0 1 0 -1 0 
1 0 -10 -300 1 0 0 -0 0 1 0 -1 0 
1 -240.00000000000006 -265 5.8841820305133297e-14 2.2204460492503126e-16 1 4.9303806576313216e-32 1 -2.2204460492503126e-16 0 1.0947644252537626e-47 4.9303806576313216e-32 -1 
2 0 0 0 0 0 1 1 0 -0 -0 1 0 1.5
2 0 0 0 0 0 1 1 0 -0 -0 1 0 1.5
Triangulations 0

TShapes 61
Ve
1e-07
6.66133814775094e-14 -10 -300
0 0

0101101
*
Ve
1e-07
5.00000000000007 -10 -300
0 0

0101101
*
Ed
 1e-07 1 1 0
1  1 0 0 5
2  1 1 0 0 5
2  2 2 0 0 5
0

0101000
+61 3 -60 3 *
Ve
1e-07
6.66133814775094e-14 -240 -300
0 0

0101101
*
Ve
1e-07
5.00000000000007 -240 -300
0 0

0101101
*
Ed
 1e-07 1 1 0
1  2 0 0 5
2  3 1 0 0 5
2  4 3 0 0 5
0

0101000
+58 3 -57 3 *
Ed
 1e-07 1 1 0
1  3 0 0 230
2  5 1 7 0 230
2  6 4 8 0 230
0

0101000
+61 9 -58 9 *
Ed
 1e-07 1 1 0
1  4 0 0 230
2  7 1 12 0 230
2  8 5 8 0 230
0

0101000
+60 13 -57 13 *
Wi

0101000
+59 0 -56 0 -55 6 +54 11 *
Fa
0  1e-07 1 0

0101000
+53 0 *
Ve
1e-07
5.88418203051333e-14 -10 -265
0 0

0101101
*
Ve
1e-07
5.00000000000006 -10 -265
0 0

0101101
*
Ed
 1e-07 1 1 0
1  5 0 0 5
2  9 2 0 0 5
2  10 6 0 0 5
0

0101000
+51 3 -50 3 *
Ed
 1e-07 1 1 0
1  6 0 0 35
2  11 2 7 0 35
2  12 4 8 0 35
0

0101000
+51 9 -61 9 *
Ed
 1e-07 1 1 0
1  7 0 0 35
2  13 2 12 0 35
2  14 5 8 0 35
0

0101000
+50 13 -60 13 *
Wi

0101000
+49 0 -59 0 -48 6 +47 11 *
Fa
0  1e-07 2 0

0101000
+46 0 *
Ve
1e-07
5.88418203051333e-14 -240 -265
0 0

0101101
*
Ve
1e-07
5.00000000000006 -240 -265
0 0

0101101
*
Ed
 1e-07 1 1 0
1  8 0 0 5
2  15 3 0 0 5
2  16 6 0 0 5
0

0101000
+44 3 -43 3 *
Ed
 1e-07 1 1 0
1  9 0 0 35
2  17 3 7 0 35
2  18 4 8 0 35
0

0101000
+58 9 -44 9 *
Ed
 1e-07 1 1 0
1  10 0 0 35
2  19 3 12 0 35
2  20 5 8 0 35
0

0101000
+57 13 -43 13 *
Wi

0101000
+56 0 -42 0 -41 6 +40 11 *
Fa
0  1e-07 3 0

0101000
+39 0 *
Ve
2.00001e-07
6.3948846218409e-14 -18 -284.5
0 0

0101101
*
Ve
1e-07
6.36157793110215e-14 -18 -281.5
0 0

0101101
*
Ed
 1e-07 1 1 0
1  11 0 2.22044604925031e-16 3.14159265358979
2  21 4 14 2.22044604925031e-16 3.14159265358979
2  22 7 17 2.22044604925031e-16 3.14159265358979
0

0101000
+37 18 -36 18 *
Ed
 1e-07 1 1 0
1  12 0 3.14159265358979 6.28318530717959
2  23 4 14 3.14159265358979 6.28318530717959
2  24 7 17 3.14159265358979 6.28318530717959
0

0101000
+36 18 -37 18 *
Wi

0101000
-35 0 -34 0 *
Ve
2.00001e-07
6.3948846218409e-14 -232 -284.5
0 0

0101101
*
Ve
1e-07
2.09832151654155e-14 -232 -281.5
0 0

0101101
*
Ed
 1e-07 1 1 0
1  13 0 4.95899617665903e-15 3.1415926535898
2  25 4 14 4.95899617665903e-15 3.1415926535898
2  26 8 20 4.95899617665903e-15 3.1415926535898
0

0101000
+32 18 -31 18 *
Ed
 1e-07 1 1 0
1  14 0 3.1415926535898 6.28318530717959
2  27 4 14 3.1415926535898 6.28318530717959
2  28 8 20 3.1415926535898 6.28318530717959
0

0101000
+31 18 -32 18 *
Wi

0101000
-30 0 -29 0 *
Ed
 1e-07 1 1 0
1  15 0 0 230
2  29 4 8 0 230
2  30 6 7 0 230
0

0101000
+44 9 -51 9 *
Wi

0101000
-55 21 -48 21 -41 21 -27 21 *
Fa
0  1e-07 4 14

0101000
+33 0 +28 0 +26 0 *
Ve
2.00001e-07
5.00000000000006 -18 -284.5
0 0

0101101
*
Ve
1e-07
5.00000000000006 -18 -281.5
0 0

0101101
*
Ed
 1e-07 1 1 0
1  16 0 2.22044604925031e-16 3.14159265358979
2  31 5 22 2.22044604925031e-16 3.14159265358979
2  32 7 17 2.22044604925031e-16 3.14159265358979
0

0101000
+24 18 -23 18 *
Ed
 1e-07 1 1 0
1  17 0 3.14159265358979 6.28318530717959
2  33 5 22 3.14159265358979 6.28318530717959
2  34 7 17 3.14159265358979 6.28318530717959
0

0101000
+23 18 -24 18 *
Wi

0101000
-22 0 -21 0 *
Ve
2.00001e-07
5.00000000000006 -232 -284.5
0 0

0101101
*
Ve
1e-07
5.00000000000002 -232 -281.5
0 0

0101101
*
Ed
 1e-07 1 1 0
1  18 0 2.22044604925031e-16 3.14159265358979
2  35 5 22 2.22044604925031e-16 3.14159265358979
2  36 8 20 2.22044604925031e-16 3.14159265358979
0

0101000
+19 18 -18 18 *
Ed
 1e-07 1 1 0
1  19 0 3.14159265358979 6.28318530717959
2  37 5 22 3.14159265358979 6.28318530717959
2  38 8 20 3.14159265358979 6.28318530717959
0

0101000
+18 18 -19 18 *
Wi

0101000
-17 0 -16 0 *
Ed
 1e-07 1 1 0
1  20 0 0 230
2  39 5 8 0 230
2  40 6 12 0 230
0

0101000
+43 13 -50 13 *
Wi

0101000
-54 23 -47 23 -40 23 -14 23 *
Fa
0  1e-07 5 22

0101000
+20 0 +15 0 +13 0 *
Wi

0101000
+42 0 -49 0 -27 6 +14 11 *
Fa
0  1e-07 6 0

0101000
+11 0 *
Ed
 1e-07 1 1 0
1  21 0 37.0000000000001 42.0000000000001
3  41 42CN 7 0 37.0000000000001 42.0000000000001
0

0101000
+37 24 -24 24 *
Wi

0101000
-9 17 -22 0 -21 0 +9 17 +34 0 +35 0 *
Fa
0  1e-07 7 17

0101000
+8 0 *
Ed
 1e-07 1 1 0
1  22 0 37.0000000000001 42.0000000000001
3  43 44CN 8 0 37.0000000000001 42.0000000000001
0

0101000
+32 25 -19 25 *
Wi

0101000
-6 20 -17 0 -16 0 +6 20 +29 0 +30 0 *
Fa
0  1e-07 8 20

0101000
+5 0 *
Sh

0101000
+52 2 +45 2 +38 2 -25 0 +12 0 +10 2 -7 0 -4 0 *
So

0100000
+3 0 *
Co

1100000
+2 0 *

+1 1 
