# Supplementary material for: “Rhizoponics”: a novel hydroponic rhizotron for root system analyses on mature Arabidopsis thaliana plants
Source: Plant Methods. 2015 Jan 23;11:3. doi: 10.1186/s13007-015-0046-x (PMC4318444; doi:10.1186/s13007-015-0046-x)
Supplement: Additional file 3: — Rhizoponics blueprints (readable with FreeCAD 3D: http://www.freecadweb.org/ ). [file 13007_2015_46_MOESM3_ESM.zip › PartShape33.brp]

DBRep_DrawableShape

CASCADE Topology V1, (c) Matra-Datavision
Locations 63
1
              1               0               0               0 
              0               1               0               0 
              0               0               1               0 
1
              1               0              -0               0 
             -0 2.22044604925031e-16              -1               0 
              0               1 2.22044604925031e-16               0 
1
              1               0               0               0 
              0               1               0               0 
              0               0               1               0 
1
              1               0               0               0 
              0               1               0               0 
              0               0               1               0 
2  2 1 3 1 4 1 0
2  1 -1 4 -1 3 -1 2 -1 0
1
              1               0              -0               0 
             -0 2.22044604925031e-16              -1               0 
              0               1 2.22044604925031e-16               0 
1
              1               0               0               0 
              0 -2.22044604925031e-16              -1               0 
              0               1 -2.22044604925031e-16               0 
2  7 1 8 -1 0
2  8 1 7 -1 0
2  7 -1 0
2  1 -1 4 -1 3 -1 2 -1 8 1 7 -1 0
1
              1               0               0               0 
              0               1               0 5.55111512312578e-14 
              0               0               1             250 
2  7 1 8 -1 13 1 0
2  13 -1 8 1 7 -1 0
2  1 -1 4 -1 3 -1 2 -1 13 -1 8 1 7 -1 0
2  2 1 3 1 0
1
              1               0               0            -2.5 
              0               1               0            -240 
              0               0               1              -4 
1
              1               0               0               0 
              0               1               0               0 
              0               0               1               0 
2  18 1 19 1 0
2  1 -1 4 -1 3 -1 0
1
              1               0               0            -0.5 
              0               1               0            -217 
              0               0               1             -17 
2  22 1 19 1 0
1
              1               0               0               0 
              0               1               0               0 
              0               0               1               0 
1
              1               0               0               0 
              0               1               0            -125 
              0               0               1               0 
2  24 1 25 1 0
2  2 1 3 1 25 -1 24 -1 0
2  1 -1 4 -1 25 -1 24 -1 0
1
              1               0               0            -2.5 
              0               1               0             -26 
              0               0               1              -4 
2  29 1 19 1 0
2  7 1 8 -1 2 1 3 1 0
2  7 1 8 -1 13 1 2 1 3 1 0
2  8 -1 2 1 3 1 4 1 0
2  8 -1 13 1 2 1 3 1 4 1 0
2  3 1 4 1 0
2  1 -1 4 -1 3 -1 19 -1 18 -1 0
2  1 -1 4 -1 3 -1 19 -1 22 -1 0
2  22 1 19 1 3 1 0
1
              1               0               0               0 
              0               1               0               0 
              0               0               1              10 
2  39 1 25 1 0
2  1 -1 4 -1 0
2  24 1 39 -1 0
2  1 -1 4 -1 25 -1 39 -1 0
2  1 -1 4 -1 3 -1 19 -1 29 -1 0
2  29 1 19 1 3 1 4 1 0
1
2.22044604925031e-16               0               1             -37 
              0               1               0             -18 
             -1               0 2.22044604925031e-16              17 
1
              1               0               0               0 
              0               1               0               0 
              0               0               1               0 
2  46 1 47 1 0
2  1 -1 0
2  7 1 8 -1 2 1 0
2  7 1 8 -1 13 1 2 1 0
2  18 1 19 1 3 1 4 1 0
1
2.22044604925031e-16               0               1             -37 
              0               1               0            -232 
             -1               0 2.22044604925031e-16              17 
2  53 1 47 1 0
2  7 1 8 -1 2 1 3 1 4 1 0
2  7 1 8 -1 13 1 2 1 3 1 4 1 0
1
              1               0               0               0 
              0               1               0               0 
              0               0               1              28 
2  57 1 25 1 0
2  2 1 3 1 25 -1 57 -1 0
2  1 -1 4 -1 25 -1 57 -1 0
2  1 -1 4 -1 25 -1 0
2  1 -1 47 -1 46 -1 0
2  1 -1 47 -1 53 -1 0
Curve2ds 172
1 0 0 -2.2204460492503131e-16 -1 
1 20 0 0 -1 
1 4.9999999999999982 7.8886090522101181e-31 -2.2204460492503131e-16 -1 
1 0 3.944304526105059e-31 0 -1 
1 0 0 1 0 
1 0 -3.5527136788005009e-15 1 0 
1 -5.5511151231257802e-14 -249.99999999999991 1 0 
1 0 -3.5527136788005009e-15 1 0 
1 1.2499999999999991 -224 -1 0 
1 4.0000000000000995 1.2499999999999991 0 1 
1 0 -5.0347892413657102e-33 0 -1 
1 26.245267031180287 -3.1554436208840472e-30 2.2204460492503131e-16 -1 
1 0.24999999999999911 -217 -1 0 
1 17.000000000000096 0.24999999999999911 0 1 
1 0.49999999999999822 -108.5 0 -1 
1 17.00000000000005 -108.5 4.4408920985006262e-16 1 
2 -1.7763568394002505e-15 -125 -1 0 0 1 2
1 0 0 1 0 
1 0.49999999999999822 -108.5 0 -1 
1 17.00000000000005 -108.5 4.4408920985006262e-16 1 
1 0.24999999999999911 -32 -1 0 
1 17.000000000000014 0.24999999999999911 0 1 
1 0 -5.0347892413657102e-33 0 -1 
1 26.245267031180287 -3.1554436208840472e-30 2.2204460492503131e-16 -1 
1 1.2499999999999991 -26 -1 0 
1 4.0000000000000115 1.2499999999999991 0 1 
1 2.4999999999999982 -12.999999999999998 0 -1 
1 4.0000000000000062 -13.000000000000002 4.4408920985006262e-16 1 
1 1.2499999999999991 -10 -1 0 
1 4.0000000000000044 1.2499999999999991 0 1 
1 0 -5.0347892413657102e-33 0 -1 
1 26.245267031180287 -3.1554436208840472e-30 2.2204460492503131e-16 -1 
1 3.944304526105059e-31 0 1 0 
1 0 19.999999999999996 0 -1 
1 3.944304526105059e-31 -249.99999999999991 1 0 
1 0 19.999999999999996 0 -1 
1 0 -5.0347892413657102e-33 0 -1 
1 26.245267031180287 -3.1554436208840472e-30 2.2204460492503131e-16 -1 
1 1.2499999999999991 -240 -1 0 
1 4.0000000000001066 1.2499999999999991 0 1 
1 2.4999999999999982 -120 0 -1 
1 4.0000000000000533 -120 4.4408920985006262e-16 1 
1 5.0000000000000071 3.944304526105059e-31 0 -1 
1 2.627434620609032e-46 3.944304526105059e-31 -2.2204460492503131e-16 -1 
1 3.5527136788005009e-15 -3.944304526105059e-31 1 0 
1 4.9999999999999991 -3.5527136788005009e-15 0 -1 
1 3.5527136788005009e-15 -249.99999999999991 1 0 
1 4.9999999999999991 -3.5527136788005009e-15 0 -1 
1 4.9999999999999991 -5.0000000000000036 1 0 
1 8.8817841970012523e-16 -5.9164567891575885e-31 1 0 
1 29.999999999999993 -5.0000000000000036 0 1 
1 3.5527136788005009e-15 0 1 0 
1 29.999999999999993 15 -0.60048432580225419 0.79963652647050354 
1 -7.1021990641506929e-16 -9.4696677538362378e-32 1 4.9303806576313238e-32 
1 26.245267031180287 19.999999999999996 -1 0 
1 0 0 1 0 
1 4.9999999999999991 -5.0000000000000036 1 0 
1 -5.4622972811557651e-14 -249.99999999999991 1 0 
1 29.999999999999993 -5.0000000000000036 0 1 
1 3.5527136788005009e-15 -249.99999999999991 1 0 
1 29.999999999999993 15 -0.60048432580225419 0.79963652647050354 
1 3.3866913441154525e-14 -249.99999999999991 1 4.9303806576313238e-32 
1 26.245267031180287 19.999999999999996 -1 0 
1 5.6399329650957902e-14 -249.99999999999991 1 0 
1 27.269904265313244 6.4621496263187561 0.6004843258022543 -0.79963652647050343 
1 11.207779196726541 -224.00000000000003 -1 -4.0000291465930602e-16 
1 0 0 1 0 
1 0 -16 1 0 
1 15.122633515590143 2.4999999999999982 1 0 
1 15.122633515590293 -224.00000000000003 -1 -6.6613381477509392e-16 
1 0 0 2.2204460492503131e-16 -1 
1 6.2528409277017145 1.1832913578315177e-30 1.3333430488643529e-16 -1 
1 21.622633515590291 -217 -1 -6.6613381477509392e-16 
1 21.622633515590145 0.49999999999999822 1 0 
1 37.445955798856524 8.222668003933796 0.6004843258022543 -0.79963652647050343 
1 15.910563840911696 -217.00000000000003 -1 -4.0000291465930602e-16 
1 0 0 1 0 
1 0 0 1 0 
1 43.620740328062311 -108.50000000000003 -4.4408920985006271e-16 -1 
1 5.6275568349315552 -108.49999999999999 -1.3333430488643524e-16 1 
1 27 -87.527864045000427 1 0 
1 4.6010479660437253 0 0 1 
5 9 -92 1 0 -0 1 2 0.5
7 0 0  8 9 2  4.4597087252426117 -2.5230415064030203e-14  4.4854535342008717 0.822223263334801  4.5082646337582446 1.7443879892925906  4.5285060549322225 2.7797809458133997  4.5465002999626449 3.9439500176922593  4.5625263351739704 5.2551546629201766  4.5768253992200698 6.7349458117287213  4.5896058287064916 8.4089207782345738  4.6010479660437289 10.307764064044115 
 2.0634370688955577 9 2.8872709503576193 9
1 0 10.307764064044152 1 0 
1 0 0 1 0 
7 0 0  8 9 2  1.6821373411358604 10.307764064044118  1.6935794784730938 8.4089207782345774  1.7063599079594951 6.7349458117278118  1.7206589720090051 5.2551546629129007  1.7366850072048692 3.9439500177213631  1.7546792522425676 2.7797809458133997  1.7749206734204108 1.7443879892898622  1.7977317729787146 0.822223263334801  1.8234765819369778 -2.531122269086304e-14 
 -2.8872709503576193 9 -2.0634370688955577 9
5 9 -92 1 0 -0 1 2 0.5
1 27 -96.472135954999573 1 0 
1 1.6821373411358607 0 0 1 
1 43.620740328062311 -108.50000000000003 -4.4408920985006271e-16 -1 
1 5.6275568349315552 -108.49999999999999 -1.3333430488643524e-16 1 
1 0 -185 1 0 
1 0 0 1 0 
1 37.445955798856474 8.2226680039337552 0.6004843258022543 -0.79963652647050343 
1 15.910563840911619 -32.000000000000014 -1 -4.0000291465930602e-16 
1 21.622633515590145 0.49999999999999822 1 0 
1 21.622633515590167 -32 -1 -6.6613381477509392e-16 
1 0 0 2.2204460492503131e-16 -1 
1 6.2528409277017145 1.1832913578315177e-30 1.3333430488643529e-16 -1 
1 15.122633515590161 -26.000000000000007 -1 -6.6613381477509392e-16 
1 15.122633515590143 2.4999999999999982 1 0 
1 27.269904265313187 6.4621496263187135 0.6004843258022543 -0.79963652647050343 
1 11.207779196726461 -26.000000000000018 -1 -4.0000291465930602e-16 
1 0 0 1 0 
1 0 0 1 0 
2 21.000000000000007 -8 -1 0 -0 -1 1.5
1 0 34.5 1 0 
2 21.000000000000007 -8 -1 0 -0 -1 1.5
1 0 34.5 1 0 
1 32.122633515590145 -13.000000000000016 -4.4408920985006271e-16 -1 
1 3.1264204638508595 -13.000000000000002 -1.3333430488643524e-16 1 
1 0 -16 1 0 
1 0 0 1 0 
1 27.269904265313183 6.4621496263187108 0.6004843258022543 -0.79963652647050343 
1 11.207779196726456 -10.000000000000014 -1 -4.0000291465930602e-16 
1 15.122633515590143 2.4999999999999982 1 0 
1 15.122633515590151 -10.000000000000007 -1 -6.6613381477509392e-16 
1 0 0 2.2204460492503131e-16 -1 
1 6.2528409277017145 1.1832913578315177e-30 1.3333430488643529e-16 -1 
1 0 0 2.2204460492503131e-16 -1 
1 6.2528409277017145 1.1832913578315177e-30 1.3333430488643529e-16 -1 
1 15.122633515590303 -240.00000000000003 -1 -6.6613381477509392e-16 
1 15.122633515590143 2.4999999999999982 1 0 
1 27.269904265313251 6.4621496263187597 0.6004843258022543 -0.79963652647050343 
1 11.207779196726545 -240.00000000000003 -1 -4.0000291465930602e-16 
1 0 0 1 0 
1 0 0 1 0 
2 21.000000000000007 -8 -1 0 -0 -1 1.5
1 0 34.5 1 0 
2 21.000000000000007 -8 -1 0 -0 -1 1.5
1 0 34.5 1 0 
1 32.122633515590195 -120.00000000000003 -4.4408920985006271e-16 -1 
1 3.1264204638508728 -119.99999999999999 -1.3333430488643524e-16 1 
2 11.999999999999991 -18.000000000000011 -1 6.6613381477509363e-16 6.6613381477509363e-16 1 1.5
1 0 11.999999999999996 1 0 
2 11.999999999999991 -18.000000000000011 -1 6.6613381477509363e-16 6.6613381477509363e-16 1 1.5
1 0 11.999999999999996 1 0 
2 11.999999999999849 -232 -1 6.6613381477509363e-16 6.6613381477509363e-16 1 1.5
1 0 11.999999999999996 1 0 
2 11.999999999999849 -232 -1 6.6613381477509363e-16 6.6613381477509363e-16 1 1.5
1 0 11.999999999999996 1 0 
1 24.999999999999993 3.1554436208840472e-30 -2.2204460492503131e-16 -1 
1 0 0 0 -1 
1 20.000000000000007 0 0 -1 
1 0 0 1.3333430488643529e-16 -1 
2 25.000000000000007 -125.00000000000001 1 0 -0 1 10
1 0 2 1 0 
1 20.000000000000007 0 0 -1 
1 0 0 1.3333430488643529e-16 -1 
3 6.2528409277017314 -125.00000000000001 -1 -8.7288601467795089e-16 8.7288601467795089e-16 -1 5.6275568349315437 4.5
7 0 0  8 9 2  1.4594553124539302 15.869793734298355  1.5416218493282579 16.145736512491741  1.6237883852029427 16.424576370489376  1.7059549210680416 16.703474479269062  1.7881214569551958 16.979550283402205  1.8702879928159746 17.249942821035802  1.952454528700855 17.511873598112288  2.0346210645742344 17.762706396635924  2.1167876014485603 17.999999999999996 
 4.6010479660437209 9 5.2583802550383556 9
1 3.3306448046383257 -62.500000000000007 8.7288601467795098e-16 -1 
1 -2.3366947575119879 62.500000000000014 5.9137256036300935e-16 -1 
3 6.2528409277017341 -125.00000000000001 -1 -8.7288601467795089e-16 8.7288601467795089e-16 -1 12.505681855403431 10
7 0 0  8 9 2  1.8066462622713417 -5.9266969039787537e-15  1.8426148680365726 0.26262745631121259  1.8785834728034843 0.52266042627024945  1.9145520775573459 0.77958116971603886  1.9505206823414483 1.0328790998846671  1.9864892870882613 1.2820529341956899  2.0224578918641782 1.5266127882896399  2.0584264966279573 1.7660821910125257  2.0943951023931882 1.9999999999999964 
 4.9482389158611344 9 5.2359877559829808 9
3 6.2528409277017314 -125.00000000000001 -1 -8.7288601467795089e-16 8.7288601467795089e-16 -1 5.6275568349315437 4.5
7 0 0  8 9 2  4.1663977057310193 18  4.2485642426053518 17.762706396635927  4.3307307784780278 17.511873598157763  4.4128973143342591 17.249942820817523  4.4950638502486981 16.979550283693243  4.5772303860867396 16.703474479043507  4.6593969219748033 16.424576370533032  4.7415634578513286 16.145736512491744  4.823729994725654 15.869793734298344 
 1.0248050521412302 9 1.6821373411358638 9
3 6.2528409277017341 -125.00000000000001 -1 -8.7288601467795089e-16 8.7288601467795089e-16 -1 12.505681855403431 10
7 0 0  8 9 2  4.1887902047864021 1.9999999999999964  4.2247588105516289 1.7660821910125262  4.2607274153137951 1.5266127882895262  4.2966960200901667 1.2820529341988731  4.3326646248315228 1.0328790998828481  4.3686332296147157 0.77958116971785785  4.4046018343760807 0.52266042627059051  4.4405704391430145 0.2626274563112157  4.4765390449082414 -2.4204745950068138e-15 
 1.0471975511966056 9 1.3349463913184516 9
1 3.3306448046383257 -62.500000000000007 8.7288601467795098e-16 -1 
1 -2.3366947575119879 62.500000000000014 5.9137256036300935e-16 -1 
1 0 18 1 0 
2 0 0 1 0 -0 1 4.5
1 0 18 1 0 
2 0 0 1 0 -0 1 4.5
1 6.2831853071795862 -0 0 1 
1 0 -0 0 1 
1 6.2831853071795862 -0 0 1 
1 0 -0 0 1 
1 0 0 1 0 
2 0 0 1 0 -0 1 10
Curves 86
1 20 4.5349350580814964e-17 -2.0139157266647598e-32 -0 2.2204460492503131e-16 1 
1 20 4.9999999999999991 -2.2204460492503131e-15 -0 2.2204460492503131e-16 1 
1 20 4.534935058081497e-17 0 -0 1 -0 
1 20 4.534935058081497e-17 0 -0 1 -0 
1 1.2500000000000009 -224 9.9498657681704426e-14 -1 -0 -0 
1 1.7763568394002505e-15 2.2674675629511372e-17 -1.0069578783916178e-32 -0 2.2204460492503131e-16 1 
1 0.25000000000000089 -217 9.6167988607828957e-14 -1 -0 -0 
1 0.5 -108.5 4.7984309339097169e-14 -0 -1 4.4408920985006262e-16 
2 0 0 0 0 0 -1 -1 -0 -0 -0 1 0 2
1 0.5 -108.5 4.7984309339097169e-14 -0 -1 4.4408920985006262e-16 
1 0.25000000000000089 -32 1.423352939049241e-14 -1 -0 -0 
1 1.7763568394002505e-15 2.2674675629511372e-17 -1.0069578783916178e-32 -0 2.2204460492503131e-16 1 
1 1.2500000000000009 -26 1.1568994131392035e-14 -1 -0 -0 
1 2.5 -12.999999999999998 5.7958344033412213e-15 -0 -1 4.4408920985006262e-16 
1 1.2500000000000009 -10 4.4635667737910334e-15 -1 -0 -0 
1 1.7763568394002505e-15 2.2674675629511372e-17 -1.0069578783916178e-32 -0 2.2204460492503131e-16 1 
1 1.7763568394002505e-15 4.534935058081497e-17 0 1 -0 -0 
1 1.7763568394002505e-15 4.534935058081497e-17 0 1 -0 -0 
1 1.7763568394002505e-15 2.2674675629511372e-17 -1.0069578783916178e-32 -0 2.2204460492503131e-16 1 
1 1.2500000000000009 -240 1.0660408503930543e-13 -1 -0 -0 
1 2.5 -120 5.331337985729792e-14 -0 -1 4.4408920985006262e-16 
1 25.000000000000004 4.9999999999999991 -2.2204460492503131e-15 -0 2.2204460492503131e-16 1 
1 20 5 0 1 -0 -0 
1 20 5 0 1 -0 -0 
1 25 5 0 -0 1 -0 
1 25 30 0 -1 -0 -0 
1 5 30 0 -0.79963652647050343 -0.6004843258022543 -0 
1 1.7763568394002505e-15 26.245267031180294 0 -0 -1 -0 
1 25 5 0 -0 1 -0 
1 25 30 0 -1 -0 -0 
1 5 30 0 -0.79963652647050343 -0.6004843258022543 -0 
1 1.7763568394002505e-15 26.245267031180294 0 -0 -1 -0 
1 -3.9621496263187561 -224 23.269904265313244 0.79963652647050343 -0 0.6004843258022543 
1 5 16 0 -0 -0 1 
1 1.7763568394002505e-15 -224 11.122633515590143 -0 -0 1 
1 1.7763568394002505e-15 26.24526703118029 -1.1655239898180755e-14 -0 2.2204460492503131e-16 1 
1 1.7763568394002505e-15 -217 4.6226335155901435 -0 -0 1 
1 -7.722668003933796 -217 20.445955798856524 0.79963652647050343 -0 0.6004843258022543 
1 1 0 0 -0 -0 1 
1 0.49999999999999956 -108.49999999999997 26.620740328062311 -0 1 -4.4408920985006271e-16 
1 0.5 -129.47213595499957 10 -0 -0 1 
5 0.5 -125 -8 1 -0 0 -0 0 1 -0 -1 0 2 0.5
2 0 0 0 0 0 -1 -1 -0 -0 -0 1 0 4.5
5 0.5 -125 -8 1 -0 0 -0 0 1 -0 -1 0 2 0.5
1 0.5 -120.52786404500043 10 -0 -0 1 
1 0.49999999999999956 -108.49999999999997 26.620740328062311 -0 1 -4.4408920985006271e-16 
1 1 185 0 -0 -0 1 
1 -7.7226680039337552 -32 20.445955798856474 0.79963652647050343 -0 0.6004843258022543 
1 1.7763568394002505e-15 -32 4.6226335155901435 -0 -0 1 
1 1.7763568394002505e-15 26.24526703118029 -1.1655239898180755e-14 -0 2.2204460492503131e-16 1 
1 1.7763568394002505e-15 -26 11.122633515590143 -0 -0 1 
1 -3.9621496263187135 -26 23.269904265313187 0.79963652647050343 -0 0.6004843258022543 
1 5 0 0 -0 -0 1 
2 2.5 -18 17.000000000000007 1 0 -2.2204460492503101e-16 -2.2204460492503101e-16 -0 -1 -0 1 0 1.5
2 2.5 -18 17.000000000000007 1 0 -2.2204460492503101e-16 -2.2204460492503101e-16 -0 -1 -0 1 0 1.5
1 2.5 -12.999999999999984 28.122633515590145 -0 1 -4.4408920985006271e-16 
1 5 16 0 -0 -0 1 
1 -3.9621496263187108 -10 23.269904265313183 0.79963652647050343 -0 0.6004843258022543 
1 1.7763568394002505e-15 -10 11.122633515590143 -0 -0 1 
1 1.7763568394002505e-15 26.24526703118029 -1.1655239898180755e-14 -0 2.2204460492503131e-16 1 
1 1.7763568394002505e-15 26.24526703118029 -1.1655239898180755e-14 -0 2.2204460492503131e-16 1 
1 1.7763568394002505e-15 -240 11.122633515590143 -0 -0 1 
1 -3.9621496263187597 -240 23.269904265313251 0.79963652647050343 -0 0.6004843258022543 
1 5 0 0 -0 -0 1 
2 2.5 -232 17.000000000000007 1 0 -2.2204460492503101e-16 -2.2204460492503101e-16 -0 -1 -0 1 0 1.5
2 2.5 -232 17.000000000000007 1 0 -2.2204460492503101e-16 -2.2204460492503101e-16 -0 -1 -0 1 0 1.5
1 2.5 -119.99999999999997 28.122633515590195 -0 1 -4.4408920985006271e-16 
2 25.000000000000004 -18 17.000000000000004 1 0 -2.2204460492503101e-16 -2.2204460492503101e-16 -0 -1 -0 1 0 1.5
2 25.000000000000004 -18 17.000000000000004 1 0 -2.2204460492503101e-16 -2.2204460492503101e-16 -0 -1 -0 1 0 1.5
2 25.000000000000004 -232 17.000000000000004 1 0 -2.2204460492503101e-16 -2.2204460492503101e-16 -0 -1 -0 1 0 1.5
2 25.000000000000004 -232 17.000000000000004 1 0 -2.2204460492503101e-16 -2.2204460492503101e-16 -0 -1 -0 1 0 1.5
1 25.000000000000004 29.999999999999996 -1.3322676295501878e-14 -0 2.2204460492503131e-16 1 
1 5 29.999999999999996 -1.3322676295501878e-14 -0 2.2204460492503131e-16 1 
2 0 0 2 0 0 -1 -1 -0 -0 -0 1 0 10
1 5 29.999999999999996 -1.3322676295501878e-14 -0 2.2204460492503131e-16 1 
3 0 -125 26.245267031180344 0.6004843258022543 -3.551099532075346e-16 -0.79963652647050343 0.79963652647050343 -4.7288310001864486e-16 0.6004843258022543 -5.9137256036300935e-16 -1 0 5.6275568349315437 4.5
1 2.3366947575119879 -62.499999999999986 28 -5.9137256036300935e-16 -1 -0 
3 0 -125 26.24526703118034 0.6004843258022543 -3.551099532075346e-16 -0.79963652647050343 0.79963652647050343 -4.7288310001864486e-16 0.6004843258022543 -5.9137256036300935e-16 -1 0 12.505681855403431 10
3 0 -125 26.245267031180344 0.6004843258022543 -3.551099532075346e-16 -0.79963652647050343 0.79963652647050343 -4.7288310001864486e-16 0.6004843258022543 -5.9137256036300935e-16 -1 0 5.6275568349315437 4.5
3 0 -125 26.24526703118034 0.6004843258022543 -3.551099532075346e-16 -0.79963652647050343 0.79963652647050343 -4.7288310001864486e-16 0.6004843258022543 -5.9137256036300935e-16 -1 0 12.505681855403431 10
1 2.3366947575119879 -62.499999999999986 28 -5.9137256036300935e-16 -1 -0 
2 0 0 28 0 0 -1 -1 -0 -0 -0 1 0 4.5
2 0 0 28 0 0 -1 -1 -0 -0 -0 1 0 4.5
1 1.5000000000000142 -3.6739403974420594e-16 74 -4.4408920985006202e-16 -0 -1 
1 1.5000000000000142 -3.6739403974420594e-16 74 -4.4408920985006202e-16 -0 -1 
2 0 0 0 0 0 -1 -1 -0 -0 -0 1 0 10
Polygon3D 0
PolygonOnTriangulations 0
Surfaces 29
1 20 4.5349350580814964e-17 -2.0139157266647595e-32 1 -0 -0 0 1 -4.4408920985006262e-16 -0 -4.4408920985006262e-16 -1 
1 1.7763568394002505e-15 4.5349350580814964e-17 -2.0139157266647595e-32 -0 -1 2.2204460492503131e-16 1 0 0 0 -2.2204460492503131e-16 -1 
1 20 4.9999999999999991 -2.2204460492503127e-15 -0 -1 2.2204460492503131e-16 1 0 0 0 -2.2204460492503131e-16 -1 
1 20 1.00695786333238e-32 4.5349350580814964e-17 -0 1 -2.2204460492503136e-16 0 2.2204460492503136e-16 1 -1 -0 0 
1 20 1.00695786333238e-32 4.5349350580814964e-17 -0 1 -2.2204460492503136e-16 0 2.2204460492503136e-16 1 -1 -0 0 
1 5 16 0 -0 1 -0 0 0 1 -1 -0 0 
1 1.7763568394002505e-15 26.24526703118029 -1.1655239898180754e-14 -1 -0 -0 0 -1 4.4408920985006262e-16 0 -4.4408920985006262e-16 -1 
1 1 0 0 -0 1 -0 0 0 1 -1 -0 0 
1 1 0 0 -1 -0 -0 -0 0 1 -0 -1 0 
3 0 0 0 -0 -0 1 -1 0 0 0 1 0 2
0.24497866312686414
1 1 0 0 -1 -0 -0 -0 0 1 -0 -1 0 
1 1 185 0 -0 1 -0 0 0 1 -1 -0 0 
1 1.7763568394002505e-15 26.24526703118029 -1.1655239898180754e-14 -1 -0 -0 0 -1 4.4408920985006262e-16 0 -4.4408920985006262e-16 -1 
1 5 0 0 -0 1 -0 0 0 1 -1 -0 0 
1 5 0 0 -1 -0 -0 -0 0 1 -0 -1 0 
1 5 16 0 -0 1 -0 0 0 1 -1 -0 0 
1 1.7763568394002505e-15 26.24526703118029 -1.1655239898180754e-14 -1 -0 -0 0 -1 4.4408920985006262e-16 0 -4.4408920985006262e-16 -1 
1 1.7763568394002505e-15 26.24526703118029 -1.1655239898180754e-14 -1 -0 -0 0 -1 4.4408920985006262e-16 0 -4.4408920985006262e-16 -1 
1 5 0 0 -0 1 -0 0 0 1 -1 -0 0 
1 5 0 0 -1 -0 -0 -0 0 1 -0 -1 0 
1 25.000000000000004 4.9999999999999991 -2.2204460492503127e-15 1 -0 -0 0 1 -4.4408920985006262e-16 -0 -4.4408920985006262e-16 -1 
1 25.000000000000004 29.999999999999996 -1.3322676295501877e-14 -0 1 -2.2204460492503131e-16 -1 -0 0 -0 -2.2204460492503131e-16 -1 
1 5 29.999999999999996 -1.3322676295501877e-14 -0.60048432580225419 0.79963652647050343 -1.7755497660376727e-16 -0.79963652647050343 -0.60048432580225419 2.6666860977287058e-16 -1.0661898041874818e-16 -3.0210976510107461e-16 -1 
1 5 29.999999999999996 -1.3322676295501877e-14 -0.60048432580225419 0.79963652647050343 -1.7755497660376727e-16 -0.79963652647050343 -0.60048432580225419 2.6666860977287058e-16 -1.0661898041874818e-16 -3.0210976510107461e-16 -1 
2 0 0 0 -0 -0 1 -1 0 0 0 1 0 4.5
2 1.4210854715202004e-14 0 74 -4.4408920985006202e-16 -0 -1 1 -0 -4.4408920985006202e-16 -0 1 -0 1.5
2 1.4210854715202004e-14 0 74 -4.4408920985006202e-16 -0 -1 1 -0 -4.4408920985006202e-16 -0 1 -0 1.5
2 0 0 0 -0 -0 1 -1 0 0 0 1 0 10
1 0 0 0 -0 -0 1 -1 0 0 0 1 0 
Triangulations 0

TShapes 210
Ve
1e-07
20 3.02087358999714e-32 4.5349350580815e-17
0 0

0101101
*
Ve
1e-07
20 -250 1.11067651813096e-13
0 0

0101101
*
Ed
 1e-07 1 1 0
1  1 0 0 250
2  1 1 0 0 250
2  2 2 0 0 250
0

0101000
+210 6 -209 6 *
Ve
1e-07
20 3.33066907387547e-15 5
0 0

0101101
*
Ve
1e-07
20 -250 5.00000000000011
0 0

0101101
*
Ed
 1e-07 1 1 0
1  2 0 0 250
2  3 1 0 0 250
2  4 3 0 0 250
0

0101000
+207 6 -206 6 *
Ed
 1e-07 1 1 0
1  3 0 0 5
2  5 1 10 0 5
2  6 4 11 0 5
0

0101000
+210 12 -207 12 *
Ed
 1e-07 1 1 0
1  4 0 0 5
2  7 1 15 0 5
2  8 5 11 0 5
0

0101000
+209 16 -206 16 *
Wi

0101000
+208 0 -205 0 -204 9 +203 14 *
Fa
0  1e-07 1 0

0101000
+202 0 *
Ve
2.00001e-07
2.5 -224 9.9475983006414e-14
0 0

0101101
*
Ve
2.00001000022675e-07
1.77635683940025e-15 -224 9.94986576820435e-14
0 0

0101101
*
Ed
 1e-07 1 1 0
1  5 0 -1.25 1.25
2  9 2 2 -1.25 1.25
2  10 6 20 -1.25 1.25
0

0101000
+200 21 -199 21 *
Ve
2.00001000022675e-07
1.77635683940025e-15 -217 9.63900332130931e-14
0 0

0101101
*
Ed
 1.00000000022675e-07 1 1 0
1  6 0 217 224
2  11 2 0 217 224
2  12 7 0 217 224
0

0101000
+197 6 -199 6 *
Ve
2.00001e-07
0.5 -217 9.59232693276135e-14
0 0

0101101
*
Ed
 1e-07 1 1 0
1  7 0 -0.249999999999999 0.249999999999999
2  13 2 2 -0.249999999999999 0.249999999999999
2  14 8 23 -0.249999999999999 0.249999999999999
0

0101000
+195 21 -197 21 *
Ve
1.00000395405469e-07
0.499999999999606 -126.936491673104 2.80858781793066e-14
0 0

0101101
*
Ed
 1e-07 1 1 0
1  8 0 18.4364916731039 108.5
2  15 2 2 18.4364916731039 108.5
2  16 9 23 18.4364916731039 108.5
0

0101000
+193 21 -195 21 *
Ve
1.00000394708455e-07
0.499999999999606 -123.063508326896 2.72259031223166e-14
0 0

0101101
*
Ed
 1e-07 1 1 0
1  9 0 1.82347658193657 4.45970872524302
2  17 2 27 1.82347658193657 4.45970872524302
2  18 10 0 1.82347658193657 4.45970872524302
0

0101000
+191 28 -193 28 *
Ve
2.00001e-07
0.5 -32 1.4210854715202e-14
0 0

0101101
*
Ed
 1e-07 1 1 0
1  10 0 -76.5 14.5635083268961
2  19 2 2 -76.5 14.5635083268961
2  20 11 23 -76.5 14.5635083268961
0

0101000
+189 21 -191 21 *
Ve
2.00001000022675e-07
1.77635683940025e-15 -32 1.42335293908315e-14
0 0

0101101
*
Ed
 1e-07 1 1 0
1  11 0 -0.249999999999999 0.249999999999999
2  21 2 2 -0.249999999999999 0.249999999999999
2  22 12 23 -0.249999999999999 0.249999999999999
0

0101000
+189 21 -187 21 *
Ve
2.00001000022675e-07
1.77635683940025e-15 -26 1.15689941317311e-14
0 0

0101101
*
Ed
 1.00000000022675e-07 1 1 0
1  12 0 26 32
2  23 2 0 26 32
2  24 13 0 26 32
0

0101000
+185 6 -187 6 *
Ve
2.00001e-07
2.5 -26 1.15463194561016e-14
0 0

0101101
*
Ed
 1e-07 1 1 0
1  13 0 -1.25 1.25
2  25 2 2 -1.25 1.25
2  26 14 30 -1.25 1.25
0

0101000
+183 21 -185 21 *
Ve
2.00001e-07
2.5 -10 4.44089209850063e-15
0 0

0101101
*
Ed
 1e-07 1 1 0
1  14 0 -3 13
2  27 2 2 -3 13
2  28 15 30 -3 13
0

0101000
+181 21 -183 21 *
Ve
2.00001000022675e-07
1.77635683940025e-15 -10 4.46356677413014e-15
0 0

0101101
*
Ed
 1e-07 1 1 0
1  15 0 -1.25 1.25
2  29 2 2 -1.25 1.25
2  30 16 30 -1.25 1.25
0

0101000
+181 21 -179 21 *
Ve
1.00000000022675e-07
1.77635683940025e-15 1.51043681758743e-32 2.26746756295114e-17
0 0

0101101
*
Ed
 1.00000000022675e-07 1 1 0
1  16 0 0 10
2  31 2 0 0 10
2  32 17 0 0 10
0

0101000
+177 6 -179 6 *
Ed
 1e-07 1 1 0
1  17 0 0 20
2  33 2 10 0 20
2  34 4 11 0 20
0

0101000
+177 12 -210 12 *
Ve
1.00000000022675e-07
1.77635683940025e-15 -250 1.11044977138145e-13
0 0

0101101
*
Ed
 1e-07 1 1 0
1  18 0 0 20
2  35 2 15 0 20
2  36 5 11 0 20
0

0101000
+174 16 -209 16 *
Ve
2.00001000022675e-07
1.77635683940025e-15 -240 1.06604085039645e-13
0 0

0101101
*
Ed
 1.00000000022675e-07 1 1 0
1  19 0 240 250
2  37 2 0 240 250
2  38 18 0 240 250
0

0101000
+172 6 -174 6 *
Ve
2.00001e-07
2.5 -240 1.06581410364015e-13
0 0

0101101
*
Ed
 1e-07 1 1 0
1  20 0 -1.25 1.25
2  39 2 2 -1.25 1.25
2  40 19 20 -1.25 1.25
0

0101000
+170 21 -172 21 *
Ed
 1e-07 1 1 0
1  21 0 104 120
2  41 2 2 104 120
2  42 20 20 104 120
0

0101000
+200 21 -170 21 *
Wi

0101000
-198 3 +196 17 +194 3 +192 3 +190 26 +188 3 -186 3 +184 17 +182 3 +180 3 
-178 3 +176 17 -175 31 -208 17 +173 32 +171 17 +169 3 +168 3 *
Fa
0  1e-07 2 17

0101000
+167 0 *
Ve
1e-07
25 3.33066907387547e-15 5
0 0

0101101
*
Ve
1e-07
25 -250 5.00000000000011
0 0

0101101
*
Ed
 1e-07 1 1 0
1  22 0 0 250
2  43 3 0 0 250
2  44 21 0 0 250
0

0101000
+165 6 -164 6 *
Ed
 1e-07 1 1 0
1  23 0 0 5
2  45 3 10 0 5
2  46 4 11 0 5
0

0101000
+207 12 -165 12 *
Ed
 1e-07 1 1 0
1  24 0 0 5
2  47 3 15 0 5
2  48 5 11 0 5
0

0101000
+206 16 -164 16 *
Wi

0101000
+205 0 -163 0 -162 9 +161 14 *
Fa
0  1e-07 3 0

0101000
+160 0 *
Ve
1e-07
25 1.99840144432528e-14 30
0 0

0101101
*
Ed
 1e-07 1 1 0
1  25 0 0 25
2  49 4 11 0 25
2  50 21 10 0 25
0

0101000
+165 12 -158 12 *
Ve
1e-07
5 1.99840144432528e-14 30
0 0

0101101
*
Ed
 1e-07 1 1 0
1  26 0 0 20
2  51 4 11 0 20
2  52 22 10 0 20
0

0101000
+158 12 -156 12 *
Ve
1e-07
1.77635683940025e-15 1.74828598472711e-14 26.2452670311803
0 0

0101101
*
Ed
 1e-07 1 1 0
1  27 0 0 6.25284092770171
2  53 4 11 0 6.25284092770171
2  54 23 10 0 6.25284092770171
0

0101000
+156 12 -154 12 *
Ed
 1e-07 1 1 0
1  28 0 0 26.2452670311803
2  55 4 11 0 26.2452670311803
2  56 17 10 0 26.2452670311803
0

0101000
+154 12 -177 12 *
Wi

0101100
+204 0 +162 0 +157 0 +155 0 +153 0 +152 0 +175 0 *
Fa
0  1e-07 4 0

0101000
+151 7 *
Ve
1e-07
25 -250 30.0000000000001
0 0

0101101
*
Ed
 1e-07 1 1 0
1  29 0 0 25
2  57 5 11 0 25
2  58 21 15 0 25
0

0101000
+164 16 -149 16 *
Ve
1e-07
5 -250 30.0000000000001
0 0

0101101
*
Ed
 1e-07 1 1 0
1  30 0 0 20
2  59 5 11 0 20
2  60 22 15 0 20
0

0101000
+149 16 -147 16 *
Ve
1e-07
1.77635683940025e-15 -250 26.2452670311804
0 0

0101101
*
Ed
 1e-07 1 1 0
1  31 0 0 6.25284092770171
2  61 5 11 0 6.25284092770171
2  62 24 15 0 6.25284092770171
0

0101000
+147 16 -145 16 *
Ed
 1e-07 1 1 0
1  32 0 0 26.2452670311803
2  63 5 11 0 26.2452670311803
2  64 18 15 0 26.2452670311803
0

0101000
+145 16 -174 16 *
Wi

0101100
+203 0 +161 0 +148 0 +146 0 +144 0 +143 0 +173 0 *
Fa
0  1e-07 5 0

0101000
+142 7 *
Ve
2.00001e-07
1.77635683940025e-15 -224 26.2452670311804
0 0

0101101
*
Ve
2.00001e-07
2.5 -224 28.1226335155902
0 0

0101101
*
Ed
 1e-07 1 1 0
1  33 0 4.95493826902479 8.08135873287565
2  65 6 20 4.95493826902479 8.08135873287565
2  66 24 2 4.95493826902479 8.08135873287565
0

0101000
+140 21 -139 21 *
Ed
 1e-07 1 1 0
1  34 0 4.0000000000001 32.1226335155902
2  67 6 0 4.0000000000001 32.1226335155902
2  68 20 0 4.0000000000001 32.1226335155902
0

0101000
+200 36 -139 36 *
Ed
 1e-07 1 1 0
1  35 0 -11.1226335155901 15.1226335155903
2  69 6 20 -11.1226335155901 15.1226335155903
2  70 7 2 -11.1226335155901 15.1226335155903
0

0101000
+199 21 -140 21 *
Wi

0101000
-138 0 +137 20 -198 0 -136 0 *
Fa
0  1e-07 6 20

0101000
+135 0 *
Ve
2.00001e-07
1.77635683940025e-15 -217 26.2452670311804
0 0

0101101
*
Ed
 1e-07 1 1 0
1  36 0 217 224
2  71 7 0 217 224
2  72 24 0 217 224
0

0101000
+133 6 -140 6 *
Ed
 1e-07 1 1 0
1  37 0 -4.62263351559006 21.6226335155903
2  73 7 2 -4.62263351559006 21.6226335155903
2  74 8 23 -4.62263351559006 21.6226335155903
0

0101000
+197 21 -133 21 *
Wi

0101000
-136 0 +132 2 +131 0 -196 2 *
Fa
0  1e-07 7 2

0101000
+130 0 *
Ve
2.00001e-07
0.5 -217 26.6207403280624
0 0

0101101
*
Ed
 1e-07 1 1 0
1  38 0 9.65772291320995 10.2830070059801
2  75 8 23 9.65772291320995 10.2830070059801
2  76 24 2 9.65772291320995 10.2830070059801
0

0101000
+133 21 -128 21 *
Ed
 1e-07 1 1 0
1  39 0 17.0000000000001 43.6207403280624
2  77 8 0 17.0000000000001 43.6207403280624
2  78 9 0 17.0000000000001 43.6207403280624
0

0101000
+195 37 -128 37 *
Wi

0101000
-127 0 +126 23 -194 0 -131 0 *
Fa
0  1e-07 8 23

0101000
+125 0 *
Ve
2.00001e-07
0.5 -129.472135955 26.6207403280623
0 0

0101101
*
Ed
 1e-07 1 1 0
1  40 0 -108.5 -20.9721359549997
2  79 9 23 -108.5 -20.9721359549997
2  80 24 2 -108.5 -20.9721359549997
0

0101000
+128 21 -123 21 *
Ve
2.00001e-07
0.499999999999999 -129.472135955 10
0 0

0101101
*
Ed
 1e-07 1 1 0
1  41 0 0 16.6207403280623
2  81 9 38 0 16.6207403280623
2  82 25 40 0 16.6207403280623
0

0101000
+121 41 -123 41 *
Ed
 1e-07 1 1 0
1  42 0 2.06343706889556 2.88727095035762
2  83 9 38 2.06343706889556 2.88727095035762
2  84 10 26 2.06343706889556 2.88727095035762
0

0101000
+193 41 -121 41 *
Wi

0101000
-192 3 -126 38 -122 3 +120 0 +119 0 *
Fa
0  1e-07 9 38

0101000
+118 0 *
Ve
2.00001e-07
0.5 -120.527864045 10
0 0

0101101
*
Ed
 1e-07 1 1 0
1  43 0 1.68213734113586 4.60104796604373
2  85 10 42 1.68213734113586 4.60104796604373
2  86 25 0 1.68213734113586 4.60104796604373
0

0101000
+116 43 -121 43 *
Ed
 1e-07 1 1 0
1  44 0 -2.88727095035762 -2.06343706889556
2  87 10 26 -2.88727095035762 -2.06343706889556
2  88 11 38 -2.88727095035762 -2.06343706889556
0

0101000
+116 41 -191 41 *
Wi

0101000
-115 40 +119 0 +190 26 +114 0 *
Fa
0  1e-07 10 26

0101000
+113 0 *
Ve
2.00001e-07
0.5 -120.527864045 26.6207403280623
0 0

0101101
*
Ed
 1e-07 1 1 0
1  45 0 0 16.6207403280623
2  89 11 38 0 16.6207403280623
2  90 25 40 0 16.6207403280623
0

0101000
+116 41 -111 41 *
Ve
2.00001e-07
0.5 -32 26.6207403280623
0 0

0101101
*
Ed
 1e-07 1 1 0
1  46 0 -12.0278640450003 76.5
2  91 11 23 -12.0278640450003 76.5
2  92 23 2 -12.0278640450003 76.5
0

0101000
+111 21 -109 21 *
Ed
 1e-07 1 1 0
1  47 0 17 43.6207403280623
2  93 11 0 17 43.6207403280623
2  94 12 0 17 43.6207403280623
0

0101000
+189 37 -109 37 *
Wi

0101000
-110 0 -108 3 +107 38 -188 3 +114 0 *
Fa
0  1e-07 11 38

0101000
+106 0 *
Ve
2.00001e-07
1.77635683940025e-15 -32 26.2452670311803
0 0

0101101
*
Ed
 1e-07 1 1 0
1  48 0 9.65772291320987 10.2830070059801
2  95 12 23 9.65772291320987 10.2830070059801
2  96 23 2 9.65772291320987 10.2830070059801
0

0101000
+104 21 -109 21 *
Ed
 1e-07 1 1 0
1  49 0 -4.62263351559018 21.6226335155902
2  97 12 23 -4.62263351559018 21.6226335155902
2  98 13 2 -4.62263351559018 21.6226335155902
0

0101000
+187 21 -104 21 *
Wi

0101000
-103 0 +107 23 -186 0 -102 0 *
Fa
0  1e-07 12 23

0101000
+101 0 *
Ve
2.00001e-07
1.77635683940025e-15 -26 26.2452670311803
0 0

0101101
*
Ed
 1e-07 1 1 0
1  50 0 26 32
2  99 13 0 26 32
2  100 23 0 26 32
0

0101000
+99 6 -104 6 *
Ed
 1e-07 1 1 0
1  51 0 -11.1226335155902 15.1226335155902
2  101 13 2 -11.1226335155902 15.1226335155902
2  102 14 30 -11.1226335155902 15.1226335155902
0

0101000
+185 21 -99 21 *
Wi

0101000
-102 0 +98 2 +97 0 -184 2 *
Fa
0  1e-07 13 2

0101000
+96 0 *
Ve
2.00001e-07
2.5 -26 28.1226335155902
0 0

0101101
*
Ed
 1e-07 1 1 0
1  52 0 4.95493826902471 8.0813587328756
2  103 14 30 4.95493826902471 8.0813587328756
2  104 23 2 4.95493826902471 8.0813587328756
0

0101000
+99 21 -94 21 *
Ed
 1e-07 1 1 0
1  53 0 4.00000000000001 32.1226335155902
2  105 14 0 4.00000000000001 32.1226335155902
2  106 15 0 4.00000000000001 32.1226335155902
0

0101000
+183 44 -94 44 *
Wi

0101000
-93 0 +92 30 -182 0 -97 0 *
Fa
0  1e-07 14 30

0101000
+91 0 *
Ve
2.00001e-07
2.5 -18 15.5
0 0

0101101
*
Ve
1e-07
2.5 -18 18.5
0 0

0101101
*
Ed
 1e-07 1 1 0
1  54 0 2.22044604925031e-16 3.14159265358979
2  107 15 45 2.22044604925031e-16 3.14159265358979
2  108 26 48 2.22044604925031e-16 3.14159265358979
0

0101000
+89 49 -88 49 *
Ed
 1e-07 1 1 0
1  55 0 3.14159265358979 6.28318530717959
2  109 15 45 3.14159265358979 6.28318530717959
2  110 26 48 3.14159265358979 6.28318530717959
0

0101000
+88 49 -89 49 *
Wi

0101000
-87 0 -86 0 *
Ve
2.00001e-07
2.5 -10 28.1226335155901
0 0

0101101
*
Ed
 1e-07 1 1 0
1  56 0 -13 2.99999999999998
2  111 15 30 -13 2.99999999999998
2  112 23 2 -13 2.99999999999998
0

0101000
+94 21 -84 21 *
Ed
 1e-07 1 1 0
1  57 0 4 32.1226335155901
2  113 15 0 4 32.1226335155901
2  114 16 0 4 32.1226335155901
0

0101000
+181 44 -84 44 *
Wi

0101000
-83 35 -92 45 +82 45 -180 35 *
Fa
0  1e-07 15 45

0101000
+85 0 +81 0 *
Ve
2.00001e-07
1.77635683940025e-15 -10 26.2452670311803
0 0

0101101
*
Ed
 1e-07 1 1 0
1  58 0 4.95493826902471 8.0813587328756
2  115 16 30 4.95493826902471 8.0813587328756
2  116 23 2 4.95493826902471 8.0813587328756
0

0101000
+79 21 -84 21 *
Ed
 1e-07 1 1 0
1  59 0 -11.1226335155902 15.1226335155902
2  117 16 30 -11.1226335155902 15.1226335155902
2  118 17 2 -11.1226335155902 15.1226335155902
0

0101000
+179 21 -79 21 *
Wi

0101000
-78 0 +82 30 -178 0 -77 0 *
Fa
0  1e-07 16 30

0101000
+76 0 *
Ed
 1e-07 1 1 0
1  60 0 0 10
2  119 17 0 0 10
2  120 23 0 0 10
0

0101000
+154 6 -79 6 *
Wi

0101000
-77 0 +74 2 -152 50 -176 2 *
Fa
0  1e-07 17 2

0101000
+73 0 *
Ve
2.00001e-07
1.77635683940025e-15 -240 26.2452670311804
0 0

0101101
*
Ed
 1e-07 1 1 0
1  61 0 240 250
2  121 18 0 240 250
2  122 24 0 240 250
0

0101000
+71 6 -145 6 *
Ed
 1e-07 1 1 0
1  62 0 -11.12263351559 15.1226335155903
2  123 18 2 -11.12263351559 15.1226335155903
2  124 19 20 -11.12263351559 15.1226335155903
0

0101000
+172 21 -71 21 *
Wi

0101000
-171 2 +143 51 +70 2 +69 0 *
Fa
0  1e-07 18 2

0101000
+68 0 *
Ve
2.00001e-07
2.5 -240 28.1226335155902
0 0

0101101
*
Ed
 1e-07 1 1 0
1  63 0 4.9549382690248 8.08135873287566
2  125 19 20 4.9549382690248 8.08135873287566
2  126 24 2 4.9549382690248 8.08135873287566
0

0101000
+71 21 -66 21 *
Ed
 1e-07 1 1 0
1  64 0 4.00000000000011 32.1226335155902
2  127 19 0 4.00000000000011 32.1226335155902
2  128 20 0 4.00000000000011 32.1226335155902
0

0101000
+170 36 -66 36 *
Wi

0101000
-65 0 +64 20 -169 0 -69 0 *
Fa
0  1e-07 19 20

0101000
+63 0 *
Ve
2.00001e-07
2.5 -232 15.5
0 0

0101101
*
Ve
1e-07
2.5 -232 18.5
0 0

0101101
*
Ed
 1e-07 1 1 0
1  65 0 2.22044604925031e-16 3.14159265358979
2  129 20 52 2.22044604925031e-16 3.14159265358979
2  130 27 54 2.22044604925031e-16 3.14159265358979
0

0101000
+61 49 -60 49 *
Ed
 1e-07 1 1 0
1  66 0 3.14159265358979 6.28318530717959
2  131 20 52 3.14159265358979 6.28318530717959
2  132 27 54 3.14159265358979 6.28318530717959
0

0101000
+60 49 -61 49 *
Wi

0101000
-59 0 -58 0 *
Ed
 1e-07 1 1 0
1  67 0 -120 -104
2  133 20 20 -120 -104
2  134 24 2 -120 -104
0

0101000
+66 21 -139 21 *
Wi

0101000
-56 35 -64 52 +137 52 -168 35 *
Fa
0  1e-07 20 52

0101000
+57 0 +55 0 *
Ve
1e-07
25 -18 18.5
0 0

0101101
*
Ve
2.00001e-07
25 -18 15.5
0 0

0101101
*
Ed
 1e-07 1 1 0
1  68 0 3.14159265358979 6.28318530717959
2  135 21 5 3.14159265358979 6.28318530717959
2  136 26 48 3.14159265358979 6.28318530717959
0

0101000
+53 49 -52 49 *
Ed
 1e-07 1 1 0
1  69 0 2.22044604925031e-16 3.14159265358979
2  137 21 5 2.22044604925031e-16 3.14159265358979
2  138 26 48 2.22044604925031e-16 3.14159265358979
0

0101000
+52 49 -53 49 *
Wi

0101000
+51 0 +50 0 *
Ve
1e-07
25 -232 18.5
0 0

0101101
*
Ve
2.00001e-07
25 -232 15.5
0 0

0101101
*
Ed
 1e-07 1 1 0
1  70 0 3.14159265358979 6.28318530717959
2  139 21 5 3.14159265358979 6.28318530717959
2  140 27 54 3.14159265358979 6.28318530717959
0

0101000
+48 49 -47 49 *
Ed
 1e-07 1 1 0
1  71 0 2.22044604925031e-16 3.14159265358979
2  141 21 5 2.22044604925031e-16 3.14159265358979
2  142 27 54 2.22044604925031e-16 3.14159265358979
0

0101000
+47 49 -48 49 *
Wi

0101000
+46 0 +45 0 *
Ed
 1e-07 1 1 0
1  72 0 0 250
2  143 21 0 0 250
2  144 22 0 0 250
0

0101000
+158 6 -149 6 *
Wi

0101000
+163 5 -157 55 +148 56 -43 5 *
Fa
0  1e-07 21 5

0101000
+49 0 +44 0 +42 0 *
Ve
1.00001408840245e-07
4.99999999999859 -116.339745962154 30
0 0

0101101
*
Ed
 1e-07 1 1 0
1  73 0 0 116.339745962154
2  145 22 0 0 116.339745962154
2  146 23 0 0 116.339745962154
0

0101000
+156 6 -40 6 *
Ve
1.00001409346966e-07
4.99999999999859 -133.660254037846 30
0 0

0101101
*
Ed
 1e-07 1 1 0
1  74 0 2.09439510239287 4.18879020478672
2  147 22 59 2.09439510239287 4.18879020478672
2  148 28 0 2.09439510239287 4.18879020478672
0

0101000
+40 60 -38 60 *
Ed
 1e-07 1 1 0
1  75 0 133.660254037846 250
2  149 22 0 133.660254037846 250
2  150 24 0 133.660254037846 250
0

0101000
+38 6 -147 6 *
Wi

0101000
-155 31 -39 17 -37 58 -36 17 +146 32 +43 17 *
Fa
0  1e-07 22 17

0101000
+35 0 *
Ve
2.00001e-07
2.33669475751195 -121.154241607925 28
0 0

0101101
*
Ed
 1e-07 1 1 0
1  76 0 4.82372999472565 5.25838025503836
2  151 23 17 4.82372999472565 5.25838025503836
2  152 25 40 4.82372999472565 5.25838025503836
0

0101000
+111 41 -33 41 *
Ve
2.00001e-07
2.33669475751196 -115.276839114248 28
0 0

0101101
*
Ed
 1e-07 1 1 0
1  77 0 52.7768391142481 58.6542416079249
2  153 23 17 52.7768391142481 58.6542416079249
2  154 29 58 52.7768391142481 58.6542416079249
0

0101000
+31 41 -33 41 *
Ed
 1e-07 1 1 0
1  78 0 4.94823891586113 5.23598775598298
2  155 23 17 4.94823891586113 5.23598775598298
2  156 28 58 4.94823891586113 5.23598775598298
0

0101000
+31 41 -40 41 *
Wi

0101000
-32 0 +30 0 -29 0 +39 17 -153 31 -74 17 -78 3 +83 3 +93 3 -98 17 
-103 3 +108 3 *
Fa
0  1e-07 23 17

0101000
+28 0 *
Ve
2.00001e-07
2.33669475751195 -128.845758392075 28
0 0

0101101
*
Ed
 1e-07 1 1 0
1  79 0 1.02480505214123 1.45945531245393
2  157 24 17 1.02480505214123 1.45945531245393
2  158 25 40 1.02480505214123 1.45945531245393
0

0101000
+26 41 -123 41 *
Ve
2.00001e-07
2.33669475751194 -134.723160885752 28
0 0

0101101
*
Ed
 1e-07 1 1 0
1  80 0 1.04719755119661 1.33494639131845
2  159 24 17 1.04719755119661 1.33494639131845
2  160 28 58 1.04719755119661 1.33494639131845
0

0101000
+38 41 -24 41 *
Ed
 1e-07 1 1 0
1  81 0 66.3457583920751 72.2231608857519
2  161 24 17 66.3457583920751 72.2231608857519
2  162 29 58 66.3457583920751 72.2231608857519
0

0101000
+26 41 -24 41 *
Wi

0101000
-25 0 +122 3 +127 3 -132 17 -138 3 +56 3 +65 3 -70 17 +144 32 +36 17 
-23 0 +22 0 *
Fa
0  1e-07 24 17

0101000
+21 0 *
Ve
1e-07
4.5 -125 28
0 0

0101101
*
Ed
 1e-07 1 1 0
1  82 0 2.11678760144856 3.14159265358979
2  163 25 39 2.11678760144856 3.14159265358979
2  164 29 57 2.11678760144856 3.14159265358979
0

0101000
+33 61 -19 61 *
Ed
 1e-07 1 1 0
1  83 0 3.14159265358979 4.16639770573102
2  165 25 39 3.14159265358979 4.16639770573102
2  166 29 57 3.14159265358979 4.16639770573102
0

0101000
+19 61 -26 61 *
Wi

0101000
+115 40 -110 0 -32 0 -18 25 -17 25 -25 0 +120 0 *
Fa
0  1e-07 25 40

0101000
+16 0 *
Ed
 1e-07 1 1 0
1  84 0 12 34.5
3  167 168CN 26 0 12 34.5
0

0101000
+52 62 -89 62 *
Wi

0101000
+14 48 +51 0 +50 0 -14 48 -87 0 -86 0 *
Fa
0  1e-07 26 48

0101000
+13 0 *
Ed
 1e-07 1 1 0
1  85 0 12 34.5
3  169 170CN 27 0 12 34.5
0

0101000
+47 63 -61 63 *
Wi

0101000
+11 54 +46 0 +45 0 -11 54 -59 0 -58 0 *
Fa
0  1e-07 27 54

0101000
+10 0 *
Ed
 1e-07 1 1 0
1  86 0 1.80664626227134 4.47653904490825
2  171 28 0 1.80664626227134 4.47653904490825
2  172 29 0 1.80664626227134 4.47653904490825
0

0101000
+31 60 -24 60 *
Wi

0101000
-23 0 +8 58 -29 0 -37 58 *
Fa
0  1e-07 28 58

0101000
+7 0 *
Wi

0101000
-30 0 -18 25 -17 25 -22 0 +8 58 *
Fa
0  1e-07 29 58

0101000
+5 0 *
Sh

0101000
-201 5 -166 4 -159 5 -150 33 +141 34 +134 35 -129 35 -124 35 -117 4 +112 4 
-105 4 +100 35 -95 35 -90 35 -80 0 +75 35 -72 35 -67 35 -62 35 -54 0 
-41 0 -34 4 -27 4 -20 4 +15 4 +12 0 +9 0 +6 4 -4 4 *
So

0100000
+3 0 *
Co

1100000
+2 0 *

+1 1 
