# Supplementary material for: “Rhizoponics”: a novel hydroponic rhizotron for root system analyses on mature Arabidopsis thaliana plants
Source: Plant Methods. 2015 Jan 23;11:3. doi: 10.1186/s13007-015-0046-x (PMC4318444; doi:10.1186/s13007-015-0046-x)
Supplement: Additional file 3: — Rhizoponics blueprints (readable with FreeCAD 3D: http://www.freecadweb.org/ ). [file 13007_2015_46_MOESM3_ESM.zip › PartShape34.brp]

DBRep_DrawableShape

CASCADE Topology V1, (c) Matra-Datavision
Locations 31
1
              1               0               0               0 
              0               1               0               0 
              0               0               1               0 
1
              1               0               0               0 
              0 1.41421412480636e-06 -0.999999999999             -10 
              0  0.999999999999 1.41421412480636e-06               0 
2  1 -1 2 -1 0
1
              1               0               0               0 
              0 1.41421412480636e-06 -0.999999999999             -10 
              0  0.999999999999 1.41421412480636e-06               0 
1
              1               0               0               0 
              0 1.41421412458431e-06 -0.999999999999             -10 
              0  0.999999999999 1.41421412458431e-06               0 
2  4 1 5 -1 0
2  5 1 4 -1 0
2  4 -1 0
2  1 -1 2 -1 5 1 4 -1 0
1
              1               0               0               0 
              0               1               0 8.88181807831914e-16 
              0               0               1              16 
2  4 1 5 -1 10 1 0
2  10 -1 5 1 4 -1 0
2  1 -1 2 -1 10 -1 5 1 4 -1 0
1
-1.68587396931486e-07               0 0.999999999999986 -37.0000062377359 
              0               1               0             -18 
-0.999999999999986               0 -1.68587396931486e-07 -65.0000033287857 
1
              1               0               0               0 
              0               1               0               0 
              0               0               1               0 
2  14 1 15 1 0
2  1 -1 0
1
2.22044604925031e-16               0               1             -37 
              0               1               0             -18 
             -1               0 2.22044604925031e-16            -200 
2  18 1 15 1 0
2  4 1 5 -1 2 1 0
2  4 1 5 -1 10 1 2 1 0
1
2.22044604925031e-16               0               1             -37 
              0               1               0             -18 
             -1               0 2.22044604925031e-16              17 
2  22 1 15 1 0
2  5 -1 2 1 0
2  5 -1 10 1 2 1 0
2  1 -1 15 -1 14 -1 0
2  1 -1 15 -1 18 -1 0
2  1 -1 15 -1 22 -1 0
1
2.22044604925031e-16               0               1             -37 
              0               1               0             -18 
             -1               0 2.22044604925031e-16            -283 
2  29 1 15 1 0
2  1 -1 15 -1 29 -1 0
Curve2ds 88
1 0 0 0 -1 
1 265.00000000000006 -5.5516572242120255e-16 -1.6653345369377346e-16 -1 
1 2.5 0 0 -1 
1 0 0 -1.6653345369377346e-16 -1 
1 -8.8817841970012523e-16 -1.1978594589325039e-39 1 0 
1 132.49999999999994 -2.7573529411764715 1.4349296274686127e-42 1 
1 -8.8817841970012523e-16 -16 1 0 
1 132.49999999999994 -2.7573529411764715 1.4349296274686127e-42 1 
3 199.99997996276849 -7.9999080760615362 -0.99999999999900002 1.4142141250284049e-06 -1.4142141250284049e-06 -0.99999999999900002 1.5000000000000213 1.5
7 0 0  8 9 2  6.2831853071795871 32.000006490617437  5.4977871430321388 32.000006490617437  4.7123889798874856 32.000006311693141  3.9269908167418848 32.000005961279385  3.1415926535985577 32.000005630980013  2.3561944904497736 32.000005961308489  1.5707963272978063 32.000006311682228  0.78539816414744923 32.000006490617437  -1.7763568394002505e-15 32.000006490617437 
 0 9 6.2831853071795862 9
3 199.99997996276849 -7.9999080760615362 -0.99999999999900002 1.4142141250284049e-06 -1.4142141250284049e-06 -0.99999999999900002 1.5000000000000213 1.5
7 0 0  8 9 2  6.2831853071795871 32.000006490617437  5.4977871430321388 32.000006490617437  4.7123889798874856 32.000006311693141  3.9269908167418848 32.000005961279385  3.1415926535985577 32.000005630980013  2.3561944904497736 32.000005961308489  1.5707963272978063 32.000006311682228  0.78539816414744923 32.000006490617437  -1.7763568394002505e-15 32.000006490617437 
 0 9 6.2831853071795862 9
2 64.999988686487001 -7.9997171571669945 -0.99999999999900002 1.4142141250284049e-06 1.4142141250284049e-06 0.99999999999900002 1.5
1 0 32 1 0 
2 64.999988686487001 -7.9997171571669945 -0.99999999999900002 1.4142141250284049e-06 1.4142141250284049e-06 0.99999999999900002 1.5
1 0 32 1 0 
1 2.5121489333706423e-21 1.7763568393984743e-15 -1.6653345369377346e-16 -1 
1 2.5 1.7763568393984743e-15 0 -1 
1 -5.6843418860751179e-14 8.0388765867860553e-20 1 0 
1 -132.50000000000011 -2.7573529411764715 1 1.2079237604030779e-38 
1 -5.1514351730739052e-14 -16 1 0 
1 -132.50000000000011 -2.7573529411764715 1 1.2079237604030779e-38 
2 16.999988686270008 -8.0000240416321251 -0.99999999999900002 1.4142141250284049e-06 1.4142141250284049e-06 0.99999999999900002 1.5
1 0 34.5 1 0 
2 16.999988686270008 -8.0000240416321251 -0.99999999999900002 1.4142141250284049e-06 1.4142141250284049e-06 0.99999999999900002 1.5
1 0 34.5 1 0 
1 4.2351647362672671e-22 -5.9894297918573434e-28 1 0 
1 132.49999999999994 -0.25735294117647101 1 1.2079237604030779e-38 
1 -2.6645352591003757e-15 -16 1 0 
1 132.49999999999994 -0.25735294117647101 1 1.2079237604030779e-38 
1 35.000000000000007 -7.7716289350118761e-16 -1.6653345369377346e-16 -1 
1 0 0 0 -1 
1 167.49999999999997 -0.25735294117647101 1.4349296274686127e-42 1 
1 -4.4408920985006262e-16 0 1 0 
1 167.49999999999997 2.2426470588235294 -1 -1.2079237604030779e-38 
1 -7.1054273575938974e-15 -1.0048595733482569e-20 1 0 
1 -167.50000000000011 2.2426470588235294 -1.4349296274686127e-42 -1 
1 0 0 1 0 
1 -167.50000000000011 -0.25735294117647101 1 1.2079237604030779e-38 
1 -5.6843418860751179e-14 8.0388765867860553e-20 1 0 
1 -132.50000000000011 -0.25735294117647101 -1.4349296274686127e-42 -1 
1 4.4408920985006262e-16 0 1 0 
1 167.49999999999994 -0.25735294117647101 1.4349296274686127e-42 1 
1 -4.4408920985006262e-16 -15.999999999999998 1 0 
1 167.49999999999994 2.2426470588235294 -1 -1.2079237604030779e-38 
1 -5.3290705182007514e-15 -15.999999999999998 1 0 
1 -167.50000000000011 2.2426470588235294 -1.4349296274686127e-42 -1 
1 0 -16 1 0 
1 -167.50000000000011 -0.25735294117647101 1 1.2079237604030779e-38 
1 -5.1514351730739052e-14 -16 1 0 
1 -132.50000000000011 -0.25735294117647101 -1.4349296274686127e-42 -1 
1 4.4408920985006262e-16 -16 1 0 
1 6.2831853071795862 -0 0 1 
1 0 -0 0 1 
7 0 0  8 9 2  -9.025062711284052e-16 37.000006490617508  0.78539816414744712 37.000006490617508  1.5707963272921006 37.000006311736797  2.3561944904377015 37.000005961177521  3.1415926535810286 37.00000563118374  3.9269908167298127 37.000005961148418  4.71238897988178 37.000006311725883  5.497787143032137 37.000006490617508  6.283185307179588 37.000006490617452 
 0 9 6.2831853071795862 9
3 100.00002088016848 -7.9999080760603425 0.99999999999900002 1.4142141250284049e-06 -1.4142141250284049e-06 0.99999999999900002 1.5000000000000213 1.5
7 0 0  8 9 2  -9.025062711284052e-16 37.000006490617508  0.78539816414744712 37.000006490617508  1.5707963272921006 37.000006311736797  2.3561944904377015 37.000005961177521  3.1415926535810286 37.00000563118374  3.9269908167298127 37.000005961148418  4.71238897988178 37.000006311725883  5.497787143032137 37.000006490617508  6.283185307179588 37.000006490617452 
 0 9 6.2831853071795862 9
3 100.00002088016848 -7.9999080760603425 0.99999999999900002 1.4142141250284049e-06 -1.4142141250284049e-06 0.99999999999900002 1.5000000000000213 1.5
1 6.2831853071795862 -0 0 1 
1 0 -0 0 1 
1 0 37 1 0 
2 235.000011313513 -7.9997171571669927 0.99999999999900002 1.4142141250284049e-06 -1.4142141250284049e-06 0.99999999999900002 1.5
1 0 37 1 0 
2 235.000011313513 -7.9997171571669927 0.99999999999900002 1.4142141250284049e-06 -1.4142141250284049e-06 0.99999999999900002 1.5
1 0 1.7763568393984743e-15 0 -1 
1 34.999999999999993 2.7755711140900474e-15 -1.6653345369377346e-16 -1 
1 6.2831853071795862 -0 0 1 
1 0 -0 0 1 
1 0 37 1 0 
2 18.000011313729996 -8.0000240416321233 0.99999999999900002 1.4142141250284049e-06 -1.4142141250284049e-06 0.99999999999900002 1.5
1 0 37 1 0 
2 18.000011313729996 -8.0000240416321233 0.99999999999900002 1.4142141250284049e-06 -1.4142141250284049e-06 0.99999999999900002 1.5
1 2.5 0 0 -1 
1 0 0 1.6653345369377346e-16 -1 
2 318.00001131342998 -7.9995997773946153 0.99999999999900002 1.4142141250284049e-06 -1.4142141250284049e-06 0.99999999999900002 1.5
1 0 37 1 0 
2 318.00001131342998 -7.9995997773946153 0.99999999999900002 1.4142141250284049e-06 -1.4142141250284049e-06 0.99999999999900002 1.5
1 0 37 1 0 
1 334.99999999999994 3.8857263760794236e-15 1.6653345369377346e-16 -1 
1 0 3.5527136787969487e-15 0 -1 
1 2.5 3.5527136787969487e-15 0 -1 
1 5.6843423885049047e-14 3.5526332900310808e-15 -1.6653345369377346e-16 -1 
2 16.999988686569981 -7.9995997773946161 -0.99999999999900002 1.4142141250284049e-06 1.4142141250284049e-06 0.99999999999900002 1.5
1 0 34.5 1 0 
2 16.999988686569981 -7.9995997773946161 -0.99999999999900002 1.4142141250284049e-06 1.4142141250284049e-06 0.99999999999900002 1.5
1 0 34.5 1 0 
1 6.2831853071795862 -0 0 1 
1 0 -0 0 1 
Curves 44
1 5 0 0 -0 5.5511362989494653e-17 1 
1 2.5 0 0 -0 5.5511362989494653e-17 1 
1 5 0 0 -1 -0 -0 
1 5 0 0 -1 -0 -0 
3 5 -18 -65.000008723583491 -1 -0 0 -0 0 -1 0 -1 -0 1.5000000000000213 1.5
3 5 -18 -65.000008723583491 -1 -0 0 -0 0 -1 0 -1 -0 1.5000000000000213 1.5
2 5 -18 -200 1 0 -2.2204460492503101e-16 -2.2204460492503101e-16 -0 -1 -0 1 0 1.5
2 5 -18 -200 1 0 -2.2204460492503101e-16 -2.2204460492503101e-16 -0 -1 -0 1 0 1.5
1 5 -265 5.6843418860808015e-14 -0 5.5511362989494653e-17 1 
1 5 -265 0 -0 1 -0 
1 5 -265 0 -0 1 -0 
2 2.5 -18 17.000000000000007 1 0 -2.2204460492503101e-16 -2.2204460492503101e-16 -0 -1 -0 1 0 1.5
2 2.5 -18 17.000000000000007 1 0 -2.2204460492503101e-16 -2.2204460492503101e-16 -0 -1 -0 1 0 1.5
1 2.5 0 0 -0 1 -0 
1 2.5 0 0 -0 1 -0 
1 2.5 35 -7.1054273576010019e-15 -0 5.5511362989494653e-17 1 
1 2.5 35 0 -1 -0 -0 
1 0 35 0 -0 -1 -0 
1 0 -300 0 1 -0 -0 
1 2.5 -300 0 -0 1 -0 
1 2.5 -265 0 1 -0 -0 
1 2.5 35 0 -1 -0 -0 
1 0 35 0 -0 -1 -0 
1 0 -300 0 1 -0 -0 
1 2.5 -300 0 -0 1 -0 
1 2.5 -265 0 1 -0 -0 
1 1.4999875245304395 -3.6739403974420594e-16 74.000012981232913 3.3717479386296618e-07 -0 -0.99999999999994316 
3 0 -18 -65.000009566520475 1 0 -0 0 -0 -1 -0 1 -0 1.5000000000000213 1.5
3 0 -18 -65.000009566520475 1 0 -0 0 -0 -1 -0 1 -0 1.5000000000000213 1.5
1 1.5 -3.6739403974420594e-16 74 -4.4408920985006202e-16 -0 -1 
2 0 -18 -200 1 0 -2.2204460492503101e-16 -2.2204460492503101e-16 -0 -1 -0 1 0 1.5
2 0 -18 -200 1 0 -2.2204460492503101e-16 -2.2204460492503101e-16 -0 -1 -0 1 0 1.5
1 2.5 -265 5.6843418860808015e-14 -0 5.5511362989494653e-17 1 
1 1.5000000000000142 -3.6739403974420594e-16 74 -4.4408920985006202e-16 -0 -1 
2 0 -18 17.000000000000007 1 0 -2.2204460492503101e-16 -2.2204460492503101e-16 -0 -1 -0 1 0 1.5
2 0 -18 17.000000000000007 1 0 -2.2204460492503101e-16 -2.2204460492503101e-16 -0 -1 -0 1 0 1.5
1 0 35 -7.1054273576010019e-15 -0 5.5511362989494653e-17 1 
2 0 -18 -283 1 0 -2.2204460492503101e-16 -2.2204460492503101e-16 -0 -1 -0 1 0 1.5
2 0 -18 -283 1 0 -2.2204460492503101e-16 -2.2204460492503101e-16 -0 -1 -0 1 0 1.5
1 0 -299.99999999999994 6.3948846218409017e-14 -0 5.5511362989494653e-17 1 
1 2.5 -299.99999999999994 6.3948846218409017e-14 -0 5.5511362989494653e-17 1 
2 2.5 -18 -283 1 0 -2.2204460492503101e-16 -2.2204460492503101e-16 -0 -1 -0 1 0 1.5
2 2.5 -18 -283 1 0 -2.2204460492503101e-16 -2.2204460492503101e-16 -0 -1 -0 1 0 1.5
1 1.5 -3.6739403974420594e-16 74 -4.4408920985006202e-16 -0 -1 
Polygon3D 0
PolygonOnTriangulations 0
Surfaces 14
1 5 0 0 -0 1 -5.5511362989494653e-17 -1 -0 0 -0 -5.5511362989494653e-17 -1 
1 5 -265 5.884187642106604e-14 1 -0 -0 0 1 -2.2204481668326807e-16 -0 -2.2204481668326807e-16 -1 
1 2.5 0 0 1 -0 -0 0 1 -2.2204481668326807e-16 -0 -2.2204481668326807e-16 -1 
1 2.2426470588235294 -10.000187383371536 -132.49999999986744 7.9380890040375263e-21 0.99999999999900002 -1.414214124804835e-06 -4.304788882405838e-42 1.414214124804835e-06 0.99999999999900002 -1 7.9380890040295878e-21 -1.1226157593467819e-26 
1 2.2426470588235294 -10.000187383371536 -132.49999999986744 7.9380890040375263e-21 0.99999999999900002 -1.414214124804835e-06 -4.304788882405838e-42 1.414214124804835e-06 0.99999999999900002 -1 7.9380890040295878e-21 -1.1226157593467819e-26 
2 -1.2475469475248246e-05 0 74.000012475470726 3.3717479386296618e-07 -0 -0.99999999999994316 0.99999999999994316 0 3.3717479386296618e-07 -0 1 -0 1.5
2 0 0 74 -4.4408920985006202e-16 -0 -1 1 -0 -4.4408920985006202e-16 -0 1 -0 1.5
1 2.5 -265 5.884187642106604e-14 -0 -1 5.5511362989494653e-17 1 0 0 0 -5.5511362989494653e-17 -1 
2 1.4210854715202004e-14 0 74 -4.4408920985006202e-16 -0 -1 1 -0 -4.4408920985006202e-16 -0 1 -0 1.5
1 2.5 35 -7.7715685839143827e-15 -0 1 -5.5511362989494653e-17 -1 -0 0 -0 -5.5511362989494653e-17 -1 
1 0 35 -7.7715685839143827e-15 -1 -0 -0 0 -1 2.2204481668326807e-16 0 -2.2204481668326807e-16 -1 
1 0 -300 6.6613445004980424e-14 -0 -1 5.5511362989494653e-17 1 0 0 0 -5.5511362989494653e-17 -1 
1 2.5 -300 6.6613445004980424e-14 1 -0 -0 0 1 -2.2204481668326807e-16 -0 -2.2204481668326807e-16 -1 
2 0 0 74 -4.4408920985006202e-16 -0 -1 1 -0 -4.4408920985006202e-16 -0 1 -0 1.5
Triangulations 0

TShapes 115
Ve
1e-07
5 -10 4.2351647362715e-22
0 0

0101101
*
Ve
1e-07
5 -25.999999999984 2.26274259977899e-05
0 0

0101101
*
Ed
 1e-07 1 1 0
1  1 0 0 16
2  1 1 0 0 16
2  2 2 0 0 16
0

0101000
+115 3 -114 3 *
Ve
1e-07
2.5 -10 4.2351647362715e-22
0 0

0101101
*
Ve
1e-07
2.5 -25.999999999984 2.26274259977899e-05
0 0

0101101
*
Ed
 1e-07 1 1 0
1  2 0 0 16
2  3 1 0 0 16
2  4 3 0 0 16
0

0101000
+112 3 -111 3 *
Ed
 1e-07 1 1 0
1  3 0 0 2.5
2  5 1 7 0 2.5
2  6 4 8 0 2.5
0

0101000
+115 9 -112 9 *
Ed
 1e-07 1 1 0
1  4 0 0 2.5
2  7 1 12 0 2.5
2  8 5 8 0 2.5
0

0101000
+114 13 -111 13 *
Wi

0101000
+113 0 -110 0 -109 6 +108 11 *
Fa
0  1e-07 1 0

0101000
+107 0 *
Ve
2.00001e-07
5 -18 -66.5000087235835
0 0

0101101
*
Ve
1e-07
5 -18 -63.5000087235835
0 0

0101101
*
Ed
 1e-07 1 1 0
1  5 0 0 3.14159265358979
2  9 2 2 0 3.14159265358979
2  10 6 16 0 3.14159265358979
0

0101000
+105 17 -104 17 *
Ed
 1e-07 1 1 0
1  6 0 3.14159265358979 6.28318530717959
2  11 2 2 3.14159265358979 6.28318530717959
2  12 6 16 3.14159265358979 6.28318530717959
0

0101000
+104 17 -105 17 *
Wi

0101000
-103 0 -102 0 *
Ve
1e-07
5 -18 -198.5
0 0

0101101
*
Ve
2.00001e-07
5 -18 -201.5
0 0

0101101
*
Ed
 1e-07 1 1 0
1  7 0 3.14159265358979 6.28318530717959
2  13 2 2 3.14159265358979 6.28318530717959
2  14 7 19 3.14159265358979 6.28318530717959
0

0101000
+100 17 -99 17 *
Ed
 1e-07 1 1 0
1  8 0 2.22044604925031e-16 3.14159265358979
2  15 2 2 2.22044604925031e-16 3.14159265358979
2  16 7 19 2.22044604925031e-16 3.14159265358979
0

0101000
+99 17 -100 17 *
Wi

0101000
+98 0 +97 0 *
Ve
1e-07
5 -10.0003747667431 -264.999999999735
0 0

0101101
*
Ve
1e-07
5 -26.0003747667271 -264.999977372309
0 0

0101101
*
Ed
 1e-07 1 1 0
1  9 0 0 16
2  17 2 0 0 16
2  18 8 0 0 16
0

0101000
+95 3 -94 3 *
Ed
 1e-07 1 1 0
1  10 0 0 265
2  19 2 7 0 265
2  20 4 8 0 265
0

0101000
+95 9 -115 9 *
Ed
 1e-07 1 1 0
1  11 0 0 265
2  21 2 12 0 265
2  22 5 8 0 265
0

0101000
+94 13 -114 13 *
Wi

0101000
+93 2 -92 20 +91 21 -113 2 *
Fa
0  1e-07 2 2

0101000
+101 0 +96 0 +90 0 *
Ve
1e-07
2.5 -18 18.5
0 0

0101101
*
Ve
2.00001e-07
2.5 -18 15.5
0 0

0101101
*
Ed
 1e-07 1 1 0
1  12 0 3.14159265358979 6.28318530717959
2  23 3 2 3.14159265358979 6.28318530717959
2  24 9 23 3.14159265358979 6.28318530717959
0

0101000
+88 17 -87 17 *
Ed
 1e-07 1 1 0
1  13 0 2.22044604925031e-16 3.14159265358979
2  25 3 2 2.22044604925031e-16 3.14159265358979
2  26 9 23 2.22044604925031e-16 3.14159265358979
0

0101000
+87 17 -88 17 *
Wi

0101000
+86 0 +85 0 *
Ve
1e-07
2.5 -9.99995050250562 34.999999999965
0 0

0101101
*
Ed
 1e-07 1 1 0
1  14 0 0 35
2  27 3 7 0 35
2  28 4 8 0 35
0

0101000
+112 9 -83 9 *
Ve
1e-07
2.5 -25.9999505024896 35.000022627391
0 0

0101101
*
Ed
 1e-07 1 1 0
1  15 0 0 35
2  29 3 12 0 35
2  30 5 8 0 35
0

0101000
+111 13 -81 13 *
Ed
 1e-07 1 1 0
1  16 0 0 16
2  31 3 0 0 16
2  32 10 0 0 16
0

0101000
+83 3 -81 3 *
Wi

0101000
+110 2 -82 20 +80 21 -79 2 *
Fa
0  1e-07 3 2

0101000
+84 0 +78 0 *
Ve
1e-07
0 -9.99995050250562 34.999999999965
0 0

0101101
*
Ed
 1e-07 1 1 0
1  17 0 0 2.5
2  33 4 8 0 2.5
2  34 10 7 0 2.5
0

0101000
+83 9 -76 9 *
Ve
1e-07
0 -10.0004242642375 -299.9999999997
0 0

0101101
*
Ed
 1e-07 1 1 0
1  18 0 0 335
2  35 4 8 0 335
2  36 11 7 0 335
0

0101000
+76 9 -74 9 *
Ve
1e-07
2.5 -10.0004242642375 -299.9999999997
0 0

0101101
*
Ed
 1e-07 1 1 0
1  19 0 0 2.5
2  37 4 8 0 2.5
2  38 12 7 0 2.5
0

0101000
+74 9 -72 9 *
Ve
1e-07
2.5 -10.0003747667431 -264.999999999735
0 0

0101101
*
Ed
 1e-07 1 1 0
1  20 0 0 35
2  39 4 8 0 35
2  40 13 7 0 35
0

0101000
+72 9 -70 9 *
Ed
 1e-07 1 1 0
1  21 0 0 2.5
2  41 4 8 0 2.5
2  42 8 7 0 2.5
0

0101000
+70 9 -95 9 *
Wi

0101100
+92 0 +109 0 +82 0 +75 0 +73 0 +71 0 +69 0 +68 0 *
Fa
0  1e-07 4 0

0101000
+67 4 *
Ve
1e-07
0 -25.9999505024896 35.000022627391
0 0

0101101
*
Ed
 1e-07 1 1 0
1  22 0 0 2.5
2  43 5 8 0 2.5
2  44 10 12 0 2.5
0

0101000
+81 13 -65 13 *
Ve
1e-07
0 -26.0004242642215 -299.999977372274
0 0

0101101
*
Ed
 1e-07 1 1 0
1  23 0 0 335
2  45 5 8 0 335
2  46 11 12 0 335
0

0101000
+65 13 -63 13 *
Ve
1e-07
2.5 -26.0004242642215 -299.999977372274
0 0

0101101
*
Ed
 1e-07 1 1 0
1  24 0 0 2.5
2  47 5 8 0 2.5
2  48 12 12 0 2.5
0

0101000
+63 13 -61 13 *
Ve
1e-07
2.5 -26.0003747667271 -264.999977372309
0 0

0101101
*
Ed
 1e-07 1 1 0
1  25 0 0 35
2  49 5 8 0 35
2  50 13 12 0 35
0

0101000
+61 13 -59 13 *
Ed
 1e-07 1 1 0
1  26 0 0 2.5
2  51 5 8 0 2.5
2  52 8 12 0 2.5
0

0101000
+59 13 -94 13 *
Wi

0101100
+91 0 +108 0 +80 0 +64 0 +62 0 +60 0 +58 0 +57 0 *
Fa
0  1e-07 5 0

0101000
+56 4 *
Ve
2.00001e-07
0 -18 -66.5000095665205
0 0

0101101
*
Ed
 1e-07 1 1 0
1  27 0 32.0000064906174 37.0000064906175
3  53 54CN 6 0 32.0000064906174 37.0000064906175
0

0101000
+105 26 -54 26 *
Ve
1e-07
0 -18 -63.5000095665205
0 0

0101101
*
Ed
 1e-07 1 1 0
1  28 0 0 3.14159265358979
2  55 6 16 0 3.14159265358979
2  56 11 2 0 3.14159265358979
0

0101000
+54 17 -52 17 *
Ed
 1e-07 1 1 0
1  29 0 3.14159265358979 6.28318530717959
2  57 6 16 3.14159265358979 6.28318530717959
2  58 11 2 3.14159265358979 6.28318530717959
0

0101000
+52 17 -54 17 *
Wi

0101000
-53 16 -51 0 -50 0 +53 16 -103 0 -102 0 *
Fa
0  1e-07 6 16

0101000
+49 0 *
Ve
2.00001e-07
0 -18 -201.5
0 0

0101101
*
Ed
 1e-07 1 1 0
1  30 0 32 37
3  59 60CN 7 0 32 37
0

0101000
+99 27 -47 27 *
Ve
1e-07
3.33066907387547e-16 -18 -198.5
0 0

0101101
*
Ed
 1e-07 1 1 0
1  31 0 2.22044604925031e-16 3.14159265358979
2  61 7 19 2.22044604925031e-16 3.14159265358979
2  62 11 2 2.22044604925031e-16 3.14159265358979
0

0101000
+47 17 -45 17 *
Ed
 1e-07 1 1 0
1  32 0 3.14159265358979 6.28318530717959
2  63 7 19 3.14159265358979 6.28318530717959
2  64 11 2 3.14159265358979 6.28318530717959
0

0101000
+45 17 -47 17 *
Wi

0101000
-46 19 -44 0 -43 0 +46 19 +98 0 +97 0 *
Fa
0  1e-07 7 19

0101000
+42 0 *
Ed
 1e-07 1 1 0
1  33 0 0 16
2  65 8 0 0 16
2  66 13 0 0 16
0

0101000
+70 3 -59 3 *
Wi

0101000
+40 0 -93 0 -68 6 +57 11 *
Fa
0  1e-07 8 0

0101000
+39 0 *
Ve
2.00001e-07
0 -18 15.5
0 0

0101101
*
Ed
 1e-07 1 1 0
1  34 0 34.5 37
3  67 68CN 9 0 34.5 37
0

0101000
+87 28 -37 28 *
Ve
1e-07
3.33066907387547e-16 -18 18.5
0 0

0101101
*
Ed
 1e-07 1 1 0
1  35 0 2.22044604925031e-16 3.14159265358979
2  69 9 23 2.22044604925031e-16 3.14159265358979
2  70 11 2 2.22044604925031e-16 3.14159265358979
0

0101000
+37 17 -35 17 *
Ed
 1e-07 1 1 0
1  36 0 3.14159265358979 6.28318530717959
2  71 9 23 3.14159265358979 6.28318530717959
2  72 11 2 3.14159265358979 6.28318530717959
0

0101000
+35 17 -37 17 *
Wi

0101000
-36 23 -34 0 -33 0 +36 23 +86 0 +85 0 *
Fa
0  1e-07 9 23

0101000
+32 0 *
Ed
 1e-07 1 1 0
1  37 0 0 16
2  73 10 0 0 16
2  74 11 0 0 16
0

0101000
+76 3 -65 3 *
Wi

0101000
+79 0 -30 0 -75 6 +64 11 *
Fa
0  1e-07 10 0

0101000
+29 0 *
Wi

0101000
-34 0 -33 0 *
Ve
2.00001e-07
0 -18 -284.5
0 0

0101101
*
Ve
1e-07
3.33066907387547e-16 -18 -281.5
0 0

0101101
*
Ed
 1e-07 1 1 0
1  38 0 2.22044604925031e-16 3.14159265358979
2  75 11 2 2.22044604925031e-16 3.14159265358979
2  76 14 30 2.22044604925031e-16 3.14159265358979
0

0101000
+26 17 -25 17 *
Ed
 1e-07 1 1 0
1  39 0 3.14159265358979 6.28318530717959
2  77 11 2 3.14159265358979 6.28318530717959
2  78 14 30 3.14159265358979 6.28318530717959
0

0101000
+25 17 -26 17 *
Wi

0101000
-24 0 -23 0 *
Wi

0101000
-44 0 -43 0 *
Wi

0101000
-51 0 -50 0 *
Ed
 1e-07 1 1 0
1  40 0 0 16
2  79 11 0 0 16
2  80 12 0 0 16
0

0101000
+74 3 -63 3 *
Wi

0101000
+30 2 -73 20 +62 21 -19 2 *
Fa
0  1e-07 11 2

0101000
+27 0 +22 0 +21 0 +20 0 +18 0 *
Ed
 1e-07 1 1 0
1  41 0 0 16
2  81 12 0 0 16
2  82 13 0 0 16
0

0101000
+72 3 -61 3 *
Wi

0101000
+19 0 -16 0 -71 6 +60 11 *
Fa
0  1e-07 12 0

0101000
+15 0 *
Ve
1e-07
2.5 -18 -281.5
0 0

0101101
*
Ve
2.00001e-07
2.5 -18 -284.5
0 0

0101101
*
Ed
 1e-07 1 1 0
1  42 0 3.14159265358979 6.28318530717959
2  83 13 2 3.14159265358979 6.28318530717959
2  84 14 30 3.14159265358979 6.28318530717959
0

0101000
+13 17 -12 17 *
Ed
 1e-07 1 1 0
1  43 0 2.22044604925031e-16 3.14159265358979
2  85 13 2 2.22044604925031e-16 3.14159265358979
2  86 14 30 2.22044604925031e-16 3.14159265358979
0

0101000
+12 17 -13 17 *
Wi

0101000
+11 0 +10 0 *
Wi

0101000
+16 2 -69 20 +58 21 -40 2 *
Fa
0  1e-07 13 2

0101000
+9 0 +8 0 *
Ed
 1e-07 1 1 0
1  44 0 34.5 37
3  87 88CN 14 0 34.5 37
0

0101000
+12 31 -26 31 *
Wi

0101000
+6 30 +11 0 +10 0 -6 30 -24 0 -23 0 *
Fa
0  1e-07 14 30

0101000
+5 0 *
Sh

0101000
-106 2 -89 0 -77 0 -66 24 +55 25 +48 0 +41 0 -38 2 +31 0 -28 2 
-17 0 -14 2 -7 0 +4 0 *
So

0100000
+3 0 *
Co

1100000
+2 0 *

+1 1 
