# Supplementary material for: “Rhizoponics”: a novel hydroponic rhizotron for root system analyses on mature Arabidopsis thaliana plants
Source: Plant Methods. 2015 Jan 23;11:3. doi: 10.1186/s13007-015-0046-x (PMC4318444; doi:10.1186/s13007-015-0046-x)
Supplement: Additional file 3: — Rhizoponics blueprints (readable with FreeCAD 3D: http://www.freecadweb.org/ ). [file 13007_2015_46_MOESM3_ESM.zip › GuiDocument.xml]

<?xml version='1.0' encoding='utf-8'?>
<!--
 FreeCAD Document, see http://free-cad.sourceforge.net for more information...
-->
<Document SchemaVersion="1">
	<ViewProviderData Count="40">
		<ViewProvider name="Box001">
			<Properties Count="18">
				<Property name="BoundingBox" type="App::PropertyBool">
					<Bool value="false"/>
				</Property>
				<Property name="ControlPoints" type="App::PropertyBool">
					<Bool value="false"/>
				</Property>
				<Property name="Deviation" type="App::PropertyFloatConstraint">
					<Float value="0.500000000000"/>
				</Property>
				<Property name="DiffuseColor" type="App::PropertyColorList">
					<ColorList file="DiffuseColor"/>
				</Property>
				<Property name="DisplayMode" type="App::PropertyEnumeration">
					<Integer value="0"/>
				</Property>
				<Property name="DrawStyle" type="App::PropertyEnumeration">
					<Integer value="0"/>
				</Property>
				<Property name="Lighting" type="App::PropertyEnumeration">
					<Integer value="1"/>
				</Property>
				<Property name="LineColor" type="App::PropertyColor">
					<PropertyColor value="437918208"/>
				</Property>
				<Property name="LineMaterial" type="App::PropertyMaterial">
					<PropertyMaterial ambientColor="858993408" diffuseColor="437918208" specularColor="0" emissiveColor="0" shininess="1.000000000000" transparency="0.000000000000"/>
				</Property>
				<Property name="LineWidth" type="App::PropertyFloatConstraint">
					<Float value="2.000000000000"/>
				</Property>
				<Property name="PointColor" type="App::PropertyColor">
					<PropertyColor value="437918208"/>
				</Property>
				<Property name="PointMaterial" type="App::PropertyMaterial">
					<PropertyMaterial ambientColor="858993408" diffuseColor="437918208" specularColor="0" emissiveColor="0" shininess="1.000000000000" transparency="0.000000000000"/>
				</Property>
				<Property name="PointSize" type="App::PropertyFloatConstraint">
					<Float value="2.000000000000"/>
				</Property>
				<Property name="Selectable" type="App::PropertyBool">
					<Bool value="true"/>
				</Property>
				<Property name="ShapeColor" type="App::PropertyColor">
					<PropertyColor value="3435973632"/>
				</Property>
				<Property name="ShapeMaterial" type="App::PropertyMaterial">
					<PropertyMaterial ambientColor="858993408" diffuseColor="3435973632" specularColor="0" emissiveColor="0" shininess="0.200000002980" transparency="0.000000000000"/>
				</Property>
				<Property name="Transparency" type="App::PropertyPercent">
					<Integer value="0"/>
				</Property>
				<Property name="Visibility" type="App::PropertyBool">
					<Bool value="false"/>
				</Property>
			</Properties>
		</ViewProvider>
		<ViewProvider name="Box">
			<Properties Count="18">
				<Property name="BoundingBox" type="App::PropertyBool">
					<Bool value="false"/>
				</Property>
				<Property name="ControlPoints" type="App::PropertyBool">
					<Bool value="false"/>
				</Property>
				<Property name="Deviation" type="App::PropertyFloatConstraint">
					<Float value="0.500000000000"/>
				</Property>
				<Property name="DiffuseColor" type="App::PropertyColorList">
					<ColorList file="DiffuseColor1"/>
				</Property>
				<Property name="DisplayMode" type="App::PropertyEnumeration">
					<Integer value="0"/>
				</Property>
				<Property name="DrawStyle" type="App::PropertyEnumeration">
					<Integer value="0"/>
				</Property>
				<Property name="Lighting" type="App::PropertyEnumeration">
					<Integer value="1"/>
				</Property>
				<Property name="LineColor" type="App::PropertyColor">
					<PropertyColor value="437918208"/>
				</Property>
				<Property name="LineMaterial" type="App::PropertyMaterial">
					<PropertyMaterial ambientColor="858993408" diffuseColor="437918208" specularColor="0" emissiveColor="0" shininess="1.000000000000" transparency="0.000000000000"/>
				</Property>
				<Property name="LineWidth" type="App::PropertyFloatConstraint">
					<Float value="2.000000000000"/>
				</Property>
				<Property name="PointColor" type="App::PropertyColor">
					<PropertyColor value="437918208"/>
				</Property>
				<Property name="PointMaterial" type="App::PropertyMaterial">
					<PropertyMaterial ambientColor="858993408" diffuseColor="437918208" specularColor="0" emissiveColor="0" shininess="1.000000000000" transparency="0.000000000000"/>
				</Property>
				<Property name="PointSize" type="App::PropertyFloatConstraint">
					<Float value="2.000000000000"/>
				</Property>
				<Property name="Selectable" type="App::PropertyBool">
					<Bool value="true"/>
				</Property>
				<Property name="ShapeColor" type="App::PropertyColor">
					<PropertyColor value="3435973632"/>
				</Property>
				<Property name="ShapeMaterial" type="App::PropertyMaterial">
					<PropertyMaterial ambientColor="858993408" diffuseColor="3435973632" specularColor="0" emissiveColor="0" shininess="0.200000002980" transparency="0.000000000000"/>
				</Property>
				<Property name="Transparency" type="App::PropertyPercent">
					<Integer value="0"/>
				</Property>
				<Property name="Visibility" type="App::PropertyBool">
					<Bool value="false"/>
				</Property>
			</Properties>
		</ViewProvider>
		<ViewProvider name="Pad">
			<Properties Count="18">
				<Property name="BoundingBox" type="App::PropertyBool">
					<Bool value="false"/>
				</Property>
				<Property name="ControlPoints" type="App::PropertyBool">
					<Bool value="false"/>
				</Property>
				<Property name="Deviation" type="App::PropertyFloatConstraint">
					<Float value="0.500000000000"/>
				</Property>
				<Property name="DiffuseColor" type="App::PropertyColorList">
					<ColorList file="DiffuseColor2"/>
				</Property>
				<Property name="DisplayMode" type="App::PropertyEnumeration">
					<Integer value="0"/>
				</Property>
				<Property name="DrawStyle" type="App::PropertyEnumeration">
					<Integer value="0"/>
				</Property>
				<Property name="Lighting" type="App::PropertyEnumeration">
					<Integer value="1"/>
				</Property>
				<Property name="LineColor" type="App::PropertyColor">
					<PropertyColor value="437918208"/>
				</Property>
				<Property name="LineMaterial" type="App::PropertyMaterial">
					<PropertyMaterial ambientColor="858993408" diffuseColor="437918208" specularColor="0" emissiveColor="0" shininess="1.000000000000" transparency="0.000000000000"/>
				</Property>
				<Property name="LineWidth" type="App::PropertyFloatConstraint">
					<Float value="2.000000000000"/>
				</Property>
				<Property name="PointColor" type="App::PropertyColor">
					<PropertyColor value="437918208"/>
				</Property>
				<Property name="PointMaterial" type="App::PropertyMaterial">
					<PropertyMaterial ambientColor="858993408" diffuseColor="437918208" specularColor="0" emissiveColor="0" shininess="1.000000000000" transparency="0.000000000000"/>
				</Property>
				<Property name="PointSize" type="App::PropertyFloatConstraint">
					<Float value="2.000000000000"/>
				</Property>
				<Property name="Selectable" type="App::PropertyBool">
					<Bool value="true"/>
				</Property>
				<Property name="ShapeColor" type="App::PropertyColor">
					<PropertyColor value="3435973632"/>
				</Property>
				<Property name="ShapeMaterial" type="App::PropertyMaterial">
					<PropertyMaterial ambientColor="858993408" diffuseColor="3435973632" specularColor="0" emissiveColor="0" shininess="0.200000002980" transparency="0.000000000000"/>
				</Property>
				<Property name="Transparency" type="App::PropertyPercent">
					<Integer value="0"/>
				</Property>
				<Property name="Visibility" type="App::PropertyBool">
					<Bool value="false"/>
				</Property>
			</Properties>
		</ViewProvider>
		<ViewProvider name="Box002">
			<Properties Count="18">
				<Property name="BoundingBox" type="App::PropertyBool">
					<Bool value="false"/>
				</Property>
				<Property name="ControlPoints" type="App::PropertyBool">
					<Bool value="false"/>
				</Property>
				<Property name="Deviation" type="App::PropertyFloatConstraint">
					<Float value="0.500000000000"/>
				</Property>
				<Property name="DiffuseColor" type="App::PropertyColorList">
					<ColorList file="DiffuseColor3"/>
				</Property>
				<Property name="DisplayMode" type="App::PropertyEnumeration">
					<Integer value="0"/>
				</Property>
				<Property name="DrawStyle" type="App::PropertyEnumeration">
					<Integer value="0"/>
				</Property>
				<Property name="Lighting" type="App::PropertyEnumeration">
					<Integer value="1"/>
				</Property>
				<Property name="LineColor" type="App::PropertyColor">
					<PropertyColor value="437918208"/>
				</Property>
				<Property name="LineMaterial" type="App::PropertyMaterial">
					<PropertyMaterial ambientColor="858993408" diffuseColor="437918208" specularColor="0" emissiveColor="0" shininess="1.000000000000" transparency="0.000000000000"/>
				</Property>
				<Property name="LineWidth" type="App::PropertyFloatConstraint">
					<Float value="2.000000000000"/>
				</Property>
				<Property name="PointColor" type="App::PropertyColor">
					<PropertyColor value="437918208"/>
				</Property>
				<Property name="PointMaterial" type="App::PropertyMaterial">
					<PropertyMaterial ambientColor="858993408" diffuseColor="437918208" specularColor="0" emissiveColor="0" shininess="1.000000000000" transparency="0.000000000000"/>
				</Property>
				<Property name="PointSize" type="App::PropertyFloatConstraint">
					<Float value="2.000000000000"/>
				</Property>
				<Property name="Selectable" type="App::PropertyBool">
					<Bool value="true"/>
				</Property>
				<Property name="ShapeColor" type="App::PropertyColor">
					<PropertyColor value="3435973632"/>
				</Property>
				<Property name="ShapeMaterial" type="App::PropertyMaterial">
					<PropertyMaterial ambientColor="858993408" diffuseColor="3435973632" specularColor="0" emissiveColor="0" shininess="0.200000002980" transparency="0.000000000000"/>
				</Property>
				<Property name="Transparency" type="App::PropertyPercent">
					<Integer value="0"/>
				</Property>
				<Property name="Visibility" type="App::PropertyBool">
					<Bool value="false"/>
				</Property>
			</Properties>
		</ViewProvider>
		<ViewProvider name="Cylinder">
			<Properties Count="18">
				<Property name="BoundingBox" type="App::PropertyBool">
					<Bool value="false"/>
				</Property>
				<Property name="ControlPoints" type="App::PropertyBool">
					<Bool value="false"/>
				</Property>
				<Property name="Deviation" type="App::PropertyFloatConstraint">
					<Float value="0.500000000000"/>
				</Property>
				<Property name="DiffuseColor" type="App::PropertyColorList">
					<ColorList file="DiffuseColor4"/>
				</Property>
				<Property name="DisplayMode" type="App::PropertyEnumeration">
					<Integer value="0"/>
				</Property>
				<Property name="DrawStyle" type="App::PropertyEnumeration">
					<Integer value="0"/>
				</Property>
				<Property name="Lighting" type="App::PropertyEnumeration">
					<Integer value="1"/>
				</Property>
				<Property name="LineColor" type="App::PropertyColor">
					<PropertyColor value="437918208"/>
				</Property>
				<Property name="LineMaterial" type="App::PropertyMaterial">
					<PropertyMaterial ambientColor="858993408" diffuseColor="437918208" specularColor="0" emissiveColor="0" shininess="1.000000000000" transparency="0.000000000000"/>
				</Property>
				<Property name="LineWidth" type="App::PropertyFloatConstraint">
					<Float value="2.000000000000"/>
				</Property>
				<Property name="PointColor" type="App::PropertyColor">
					<PropertyColor value="437918208"/>
				</Property>
				<Property name="PointMaterial" type="App::PropertyMaterial">
					<PropertyMaterial ambientColor="858993408" diffuseColor="437918208" specularColor="0" emissiveColor="0" shininess="1.000000000000" transparency="0.000000000000"/>
				</Property>
				<Property name="PointSize" type="App::PropertyFloatConstraint">
					<Float value="2.000000000000"/>
				</Property>
				<Property name="Selectable" type="App::PropertyBool">
					<Bool value="true"/>
				</Property>
				<Property name="ShapeColor" type="App::PropertyColor">
					<PropertyColor value="3435973632"/>
				</Property>
				<Property name="ShapeMaterial" type="App::PropertyMaterial">
					<PropertyMaterial ambientColor="858993408" diffuseColor="3435973632" specularColor="0" emissiveColor="0" shininess="0.200000002980" transparency="0.000000000000"/>
				</Property>
				<Property name="Transparency" type="App::PropertyPercent">
					<Integer value="0"/>
				</Property>
				<Property name="Visibility" type="App::PropertyBool">
					<Bool value="false"/>
				</Property>
			</Properties>
		</ViewProvider>
		<ViewProvider name="Cone">
			<Properties Count="18">
				<Property name="BoundingBox" type="App::PropertyBool">
					<Bool value="false"/>
				</Property>
				<Property name="ControlPoints" type="App::PropertyBool">
					<Bool value="false"/>
				</Property>
				<Property name="Deviation" type="App::PropertyFloatConstraint">
					<Float value="0.500000000000"/>
				</Property>
				<Property name="DiffuseColor" type="App::PropertyColorList">
					<ColorList file="DiffuseColor5"/>
				</Property>
				<Property name="DisplayMode" type="App::PropertyEnumeration">
					<Integer value="0"/>
				</Property>
				<Property name="DrawStyle" type="App::PropertyEnumeration">
					<Integer value="0"/>
				</Property>
				<Property name="Lighting" type="App::PropertyEnumeration">
					<Integer value="1"/>
				</Property>
				<Property name="LineColor" type="App::PropertyColor">
					<PropertyColor value="437918208"/>
				</Property>
				<Property name="LineMaterial" type="App::PropertyMaterial">
					<PropertyMaterial ambientColor="858993408" diffuseColor="437918208" specularColor="0" emissiveColor="0" shininess="1.000000000000" transparency="0.000000000000"/>
				</Property>
				<Property name="LineWidth" type="App::PropertyFloatConstraint">
					<Float value="2.000000000000"/>
				</Property>
				<Property name="PointColor" type="App::PropertyColor">
					<PropertyColor value="437918208"/>
				</Property>
				<Property name="PointMaterial" type="App::PropertyMaterial">
					<PropertyMaterial ambientColor="858993408" diffuseColor="437918208" specularColor="0" emissiveColor="0" shininess="1.000000000000" transparency="0.000000000000"/>
				</Property>
				<Property name="PointSize" type="App::PropertyFloatConstraint">
					<Float value="2.000000000000"/>
				</Property>
				<Property name="Selectable" type="App::PropertyBool">
					<Bool value="true"/>
				</Property>
				<Property name="ShapeColor" type="App::PropertyColor">
					<PropertyColor value="3435973632"/>
				</Property>
				<Property name="ShapeMaterial" type="App::PropertyMaterial">
					<PropertyMaterial ambientColor="858993408" diffuseColor="3435973632" specularColor="0" emissiveColor="0" shininess="0.200000002980" transparency="0.000000000000"/>
				</Property>
				<Property name="Transparency" type="App::PropertyPercent">
					<Integer value="0"/>
				</Property>
				<Property name="Visibility" type="App::PropertyBool">
					<Bool value="false"/>
				</Property>
			</Properties>
		</ViewProvider>
		<ViewProvider name="Cylinder001">
			<Properties Count="18">
				<Property name="BoundingBox" type="App::PropertyBool">
					<Bool value="false"/>
				</Property>
				<Property name="ControlPoints" type="App::PropertyBool">
					<Bool value="false"/>
				</Property>
				<Property name="Deviation" type="App::PropertyFloatConstraint">
					<Float value="0.500000000000"/>
				</Property>
				<Property name="DiffuseColor" type="App::PropertyColorList">
					<ColorList file="DiffuseColor6"/>
				</Property>
				<Property name="DisplayMode" type="App::PropertyEnumeration">
					<Integer value="0"/>
				</Property>
				<Property name="DrawStyle" type="App::PropertyEnumeration">
					<Integer value="0"/>
				</Property>
				<Property name="Lighting" type="App::PropertyEnumeration">
					<Integer value="1"/>
				</Property>
				<Property name="LineColor" type="App::PropertyColor">
					<PropertyColor value="437918208"/>
				</Property>
				<Property name="LineMaterial" type="App::PropertyMaterial">
					<PropertyMaterial ambientColor="858993408" diffuseColor="437918208" specularColor="0" emissiveColor="0" shininess="1.000000000000" transparency="0.000000000000"/>
				</Property>
				<Property name="LineWidth" type="App::PropertyFloatConstraint">
					<Float value="2.000000000000"/>
				</Property>
				<Property name="PointColor" type="App::PropertyColor">
					<PropertyColor value="437918208"/>
				</Property>
				<Property name="PointMaterial" type="App::PropertyMaterial">
					<PropertyMaterial ambientColor="858993408" diffuseColor="437918208" specularColor="0" emissiveColor="0" shininess="1.000000000000" transparency="0.000000000000"/>
				</Property>
				<Property name="PointSize" type="App::PropertyFloatConstraint">
					<Float value="2.000000000000"/>
				</Property>
				<Property name="Selectable" type="App::PropertyBool">
					<Bool value="true"/>
				</Property>
				<Property name="ShapeColor" type="App::PropertyColor">
					<PropertyColor value="3435973632"/>
				</Property>
				<Property name="ShapeMaterial" type="App::PropertyMaterial">
					<PropertyMaterial ambientColor="858993408" diffuseColor="3435973632" specularColor="0" emissiveColor="0" shininess="0.200000002980" transparency="0.000000000000"/>
				</Property>
				<Property name="Transparency" type="App::PropertyPercent">
					<Integer value="0"/>
				</Property>
				<Property name="Visibility" type="App::PropertyBool">
					<Bool value="false"/>
				</Property>
			</Properties>
		</ViewProvider>
		<ViewProvider name="Fusion">
			<Properties Count="18">
				<Property name="BoundingBox" type="App::PropertyBool">
					<Bool value="false"/>
				</Property>
				<Property name="ControlPoints" type="App::PropertyBool">
					<Bool value="false"/>
				</Property>
				<Property name="Deviation" type="App::PropertyFloatConstraint">
					<Float value="0.500000000000"/>
				</Property>
				<Property name="DiffuseColor" type="App::PropertyColorList">
					<ColorList file="DiffuseColor7"/>
				</Property>
				<Property name="DisplayMode" type="App::PropertyEnumeration">
					<Integer value="0"/>
				</Property>
				<Property name="DrawStyle" type="App::PropertyEnumeration">
					<Integer value="0"/>
				</Property>
				<Property name="Lighting" type="App::PropertyEnumeration">
					<Integer value="1"/>
				</Property>
				<Property name="LineColor" type="App::PropertyColor">
					<PropertyColor value="437918208"/>
				</Property>
				<Property name="LineMaterial" type="App::PropertyMaterial">
					<PropertyMaterial ambientColor="858993408" diffuseColor="437918208" specularColor="0" emissiveColor="0" shininess="1.000000000000" transparency="0.000000000000"/>
				</Property>
				<Property name="LineWidth" type="App::PropertyFloatConstraint">
					<Float value="2.000000000000"/>
				</Property>
				<Property name="PointColor" type="App::PropertyColor">
					<PropertyColor value="437918208"/>
				</Property>
				<Property name="PointMaterial" type="App::PropertyMaterial">
					<PropertyMaterial ambientColor="858993408" diffuseColor="437918208" specularColor="0" emissiveColor="0" shininess="1.000000000000" transparency="0.000000000000"/>
				</Property>
				<Property name="PointSize" type="App::PropertyFloatConstraint">
					<Float value="2.000000000000"/>
				</Property>
				<Property name="Selectable" type="App::PropertyBool">
					<Bool value="true"/>
				</Property>
				<Property name="ShapeColor" type="App::PropertyColor">
					<PropertyColor value="3435973632"/>
				</Property>
				<Property name="ShapeMaterial" type="App::PropertyMaterial">
					<PropertyMaterial ambientColor="858993408" diffuseColor="3435973632" specularColor="0" emissiveColor="0" shininess="0.200000002980" transparency="0.000000000000"/>
				</Property>
				<Property name="Transparency" type="App::PropertyPercent">
					<Integer value="0"/>
				</Property>
				<Property name="Visibility" type="App::PropertyBool">
					<Bool value="false"/>
				</Property>
			</Properties>
		</ViewProvider>
		<ViewProvider name="Fusion001">
			<Properties Count="18">
				<Property name="BoundingBox" type="App::PropertyBool">
					<Bool value="false"/>
				</Property>
				<Property name="ControlPoints" type="App::PropertyBool">
					<Bool value="false"/>
				</Property>
				<Property name="Deviation" type="App::PropertyFloatConstraint">
					<Float value="0.500000000000"/>
				</Property>
				<Property name="DiffuseColor" type="App::PropertyColorList">
					<ColorList file="DiffuseColor8"/>
				</Property>
				<Property name="DisplayMode" type="App::PropertyEnumeration">
					<Integer value="0"/>
				</Property>
				<Property name="DrawStyle" type="App::PropertyEnumeration">
					<Integer value="0"/>
				</Property>
				<Property name="Lighting" type="App::PropertyEnumeration">
					<Integer value="1"/>
				</Property>
				<Property name="LineColor" type="App::PropertyColor">
					<PropertyColor value="437918208"/>
				</Property>
				<Property name="LineMaterial" type="App::PropertyMaterial">
					<PropertyMaterial ambientColor="858993408" diffuseColor="437918208" specularColor="0" emissiveColor="0" shininess="1.000000000000" transparency="0.000000000000"/>
				</Property>
				<Property name="LineWidth" type="App::PropertyFloatConstraint">
					<Float value="2.000000000000"/>
				</Property>
				<Property name="PointColor" type="App::PropertyColor">
					<PropertyColor value="437918208"/>
				</Property>
				<Property name="PointMaterial" type="App::PropertyMaterial">
					<PropertyMaterial ambientColor="858993408" diffuseColor="437918208" specularColor="0" emissiveColor="0" shininess="1.000000000000" transparency="0.000000000000"/>
				</Property>
				<Property name="PointSize" type="App::PropertyFloatConstraint">
					<Float value="2.000000000000"/>
				</Property>
				<Property name="Selectable" type="App::PropertyBool">
					<Bool value="true"/>
				</Property>
				<Property name="ShapeColor" type="App::PropertyColor">
					<PropertyColor value="3435973632"/>
				</Property>
				<Property name="ShapeMaterial" type="App::PropertyMaterial">
					<PropertyMaterial ambientColor="858993408" diffuseColor="3435973632" specularColor="0" emissiveColor="0" shininess="0.200000002980" transparency="0.000000000000"/>
				</Property>
				<Property name="Transparency" type="App::PropertyPercent">
					<Integer value="0"/>
				</Property>
				<Property name="Visibility" type="App::PropertyBool">
					<Bool value="false"/>
				</Property>
			</Properties>
		</ViewProvider>
		<ViewProvider name="Cut">
			<Properties Count="18">
				<Property name="BoundingBox" type="App::PropertyBool">
					<Bool value="false"/>
				</Property>
				<Property name="ControlPoints" type="App::PropertyBool">
					<Bool value="false"/>
				</Property>
				<Property name="Deviation" type="App::PropertyFloatConstraint">
					<Float value="0.500000000000"/>
				</Property>
				<Property name="DiffuseColor" type="App::PropertyColorList">
					<ColorList file="DiffuseColor9"/>
				</Property>
				<Property name="DisplayMode" type="App::PropertyEnumeration">
					<Integer value="0"/>
				</Property>
				<Property name="DrawStyle" type="App::PropertyEnumeration">
					<Integer value="0"/>
				</Property>
				<Property name="Lighting" type="App::PropertyEnumeration">
					<Integer value="1"/>
				</Property>
				<Property name="LineColor" type="App::PropertyColor">
					<PropertyColor value="437918208"/>
				</Property>
				<Property name="LineMaterial" type="App::PropertyMaterial">
					<PropertyMaterial ambientColor="858993408" diffuseColor="437918208" specularColor="0" emissiveColor="0" shininess="1.000000000000" transparency="0.000000000000"/>
				</Property>
				<Property name="LineWidth" type="App::PropertyFloatConstraint">
					<Float value="2.000000000000"/>
				</Property>
				<Property name="PointColor" type="App::PropertyColor">
					<PropertyColor value="437918208"/>
				</Property>
				<Property name="PointMaterial" type="App::PropertyMaterial">
					<PropertyMaterial ambientColor="858993408" diffuseColor="437918208" specularColor="0" emissiveColor="0" shininess="1.000000000000" transparency="0.000000000000"/>
				</Property>
				<Property name="PointSize" type="App::PropertyFloatConstraint">
					<Float value="2.000000000000"/>
				</Property>
				<Property name="Selectable" type="App::PropertyBool">
					<Bool value="true"/>
				</Property>
				<Property name="ShapeColor" type="App::PropertyColor">
					<PropertyColor value="3435973632"/>
				</Property>
				<Property name="ShapeMaterial" type="App::PropertyMaterial">
					<PropertyMaterial ambientColor="858993408" diffuseColor="3435973632" specularColor="0" emissiveColor="0" shininess="0.200000002980" transparency="0.000000000000"/>
				</Property>
				<Property name="Transparency" type="App::PropertyPercent">
					<Integer value="0"/>
				</Property>
				<Property name="Visibility" type="App::PropertyBool">
					<Bool value="false"/>
				</Property>
			</Properties>
		</ViewProvider>
		<ViewProvider name="Cut001">
			<Properties Count="18">
				<Property name="BoundingBox" type="App::PropertyBool">
					<Bool value="false"/>
				</Property>
				<Property name="ControlPoints" type="App::PropertyBool">
					<Bool value="false"/>
				</Property>
				<Property name="Deviation" type="App::PropertyFloatConstraint">
					<Float value="0.500000000000"/>
				</Property>
				<Property name="DiffuseColor" type="App::PropertyColorList">
					<ColorList file="DiffuseColor10"/>
				</Property>
				<Property name="DisplayMode" type="App::PropertyEnumeration">
					<Integer value="0"/>
				</Property>
				<Property name="DrawStyle" type="App::PropertyEnumeration">
					<Integer value="0"/>
				</Property>
				<Property name="Lighting" type="App::PropertyEnumeration">
					<Integer value="1"/>
				</Property>
				<Property name="LineColor" type="App::PropertyColor">
					<PropertyColor value="437918208"/>
				</Property>
				<Property name="LineMaterial" type="App::PropertyMaterial">
					<PropertyMaterial ambientColor="858993408" diffuseColor="437918208" specularColor="0" emissiveColor="0" shininess="1.000000000000" transparency="0.000000000000"/>
				</Property>
				<Property name="LineWidth" type="App::PropertyFloatConstraint">
					<Float value="2.000000000000"/>
				</Property>
				<Property name="PointColor" type="App::PropertyColor">
					<PropertyColor value="437918208"/>
				</Property>
				<Property name="PointMaterial" type="App::PropertyMaterial">
					<PropertyMaterial ambientColor="858993408" diffuseColor="437918208" specularColor="0" emissiveColor="0" shininess="1.000000000000" transparency="0.000000000000"/>
				</Property>
				<Property name="PointSize" type="App::PropertyFloatConstraint">
					<Float value="2.000000000000"/>
				</Property>
				<Property name="Selectable" type="App::PropertyBool">
					<Bool value="true"/>
				</Property>
				<Property name="ShapeColor" type="App::PropertyColor">
					<PropertyColor value="3435973632"/>
				</Property>
				<Property name="ShapeMaterial" type="App::PropertyMaterial">
					<PropertyMaterial ambientColor="858993408" diffuseColor="3435973632" specularColor="0" emissiveColor="0" shininess="0.200000002980" transparency="0.000000000000"/>
				</Property>
				<Property name="Transparency" type="App::PropertyPercent">
					<Integer value="0"/>
				</Property>
				<Property name="Visibility" type="App::PropertyBool">
					<Bool value="false"/>
				</Property>
			</Properties>
		</ViewProvider>
		<ViewProvider name="Cylinder002">
			<Properties Count="18">
				<Property name="BoundingBox" type="App::PropertyBool">
					<Bool value="false"/>
				</Property>
				<Property name="ControlPoints" type="App::PropertyBool">
					<Bool value="false"/>
				</Property>
				<Property name="Deviation" type="App::PropertyFloatConstraint">
					<Float value="0.500000000000"/>
				</Property>
				<Property name="DiffuseColor" type="App::PropertyColorList">
					<ColorList file="DiffuseColor11"/>
				</Property>
				<Property name="DisplayMode" type="App::PropertyEnumeration">
					<Integer value="0"/>
				</Property>
				<Property name="DrawStyle" type="App::PropertyEnumeration">
					<Integer value="0"/>
				</Property>
				<Property name="Lighting" type="App::PropertyEnumeration">
					<Integer value="1"/>
				</Property>
				<Property name="LineColor" type="App::PropertyColor">
					<PropertyColor value="437918208"/>
				</Property>
				<Property name="LineMaterial" type="App::PropertyMaterial">
					<PropertyMaterial ambientColor="858993408" diffuseColor="437918208" specularColor="0" emissiveColor="0" shininess="1.000000000000" transparency="0.000000000000"/>
				</Property>
				<Property name="LineWidth" type="App::PropertyFloatConstraint">
					<Float value="2.000000000000"/>
				</Property>
				<Property name="PointColor" type="App::PropertyColor">
					<PropertyColor value="437918208"/>
				</Property>
				<Property name="PointMaterial" type="App::PropertyMaterial">
					<PropertyMaterial ambientColor="858993408" diffuseColor="437918208" specularColor="0" emissiveColor="0" shininess="1.000000000000" transparency="0.000000000000"/>
				</Property>
				<Property name="PointSize" type="App::PropertyFloatConstraint">
					<Float value="2.000000000000"/>
				</Property>
				<Property name="Selectable" type="App::PropertyBool">
					<Bool value="true"/>
				</Property>
				<Property name="ShapeColor" type="App::PropertyColor">
					<PropertyColor value="3435973632"/>
				</Property>
				<Property name="ShapeMaterial" type="App::PropertyMaterial">
					<PropertyMaterial ambientColor="858993408" diffuseColor="3435973632" specularColor="0" emissiveColor="0" shininess="0.200000002980" transparency="0.000000000000"/>
				</Property>
				<Property name="Transparency" type="App::PropertyPercent">
					<Integer value="0"/>
				</Property>
				<Property name="Visibility" type="App::PropertyBool">
					<Bool value="false"/>
				</Property>
			</Properties>
		</ViewProvider>
		<ViewProvider name="Pad002">
			<Properties Count="18">
				<Property name="BoundingBox" type="App::PropertyBool">
					<Bool value="false"/>
				</Property>
				<Property name="ControlPoints" type="App::PropertyBool">
					<Bool value="false"/>
				</Property>
				<Property name="Deviation" type="App::PropertyFloatConstraint">
					<Float value="0.500000000000"/>
				</Property>
				<Property name="DiffuseColor" type="App::PropertyColorList">
					<ColorList file="DiffuseColor12"/>
				</Property>
				<Property name="DisplayMode" type="App::PropertyEnumeration">
					<Integer value="0"/>
				</Property>
				<Property name="DrawStyle" type="App::PropertyEnumeration">
					<Integer value="0"/>
				</Property>
				<Property name="Lighting" type="App::PropertyEnumeration">
					<Integer value="0"/>
				</Property>
				<Property name="LineColor" type="App::PropertyColor">
					<PropertyColor value="437918208"/>
				</Property>
				<Property name="LineMaterial" type="App::PropertyMaterial">
					<PropertyMaterial ambientColor="858993408" diffuseColor="437918208" specularColor="0" emissiveColor="0" shininess="1.000000000000" transparency="0.000000000000"/>
				</Property>
				<Property name="LineWidth" type="App::PropertyFloatConstraint">
					<Float value="2.000000000000"/>
				</Property>
				<Property name="PointColor" type="App::PropertyColor">
					<PropertyColor value="437918208"/>
				</Property>
				<Property name="PointMaterial" type="App::PropertyMaterial">
					<PropertyMaterial ambientColor="858993408" diffuseColor="437918208" specularColor="0" emissiveColor="0" shininess="1.000000000000" transparency="0.000000000000"/>
				</Property>
				<Property name="PointSize" type="App::PropertyFloatConstraint">
					<Float value="2.000000000000"/>
				</Property>
				<Property name="Selectable" type="App::PropertyBool">
					<Bool value="true"/>
				</Property>
				<Property name="ShapeColor" type="App::PropertyColor">
					<PropertyColor value="995275520"/>
				</Property>
				<Property name="ShapeMaterial" type="App::PropertyMaterial">
					<PropertyMaterial ambientColor="858993408" diffuseColor="995275520" specularColor="0" emissiveColor="0" shininess="0.200000002980" transparency="0.000000000000"/>
				</Property>
				<Property name="Transparency" type="App::PropertyPercent">
					<Integer value="0"/>
				</Property>
				<Property name="Visibility" type="App::PropertyBool">
					<Bool value="false"/>
				</Property>
			</Properties>
		</ViewProvider>
		<ViewProvider name="Cylinder004">
			<Properties Count="18">
				<Property name="BoundingBox" type="App::PropertyBool">
					<Bool value="false"/>
				</Property>
				<Property name="ControlPoints" type="App::PropertyBool">
					<Bool value="false"/>
				</Property>
				<Property name="Deviation" type="App::PropertyFloatConstraint">
					<Float value="0.500000000000"/>
				</Property>
				<Property name="DiffuseColor" type="App::PropertyColorList">
					<ColorList file="DiffuseColor13"/>
				</Property>
				<Property name="DisplayMode" type="App::PropertyEnumeration">
					<Integer value="0"/>
				</Property>
				<Property name="DrawStyle" type="App::PropertyEnumeration">
					<Integer value="0"/>
				</Property>
				<Property name="Lighting" type="App::PropertyEnumeration">
					<Integer value="1"/>
				</Property>
				<Property name="LineColor" type="App::PropertyColor">
					<PropertyColor value="437918208"/>
				</Property>
				<Property name="LineMaterial" type="App::PropertyMaterial">
					<PropertyMaterial ambientColor="858993408" diffuseColor="437918208" specularColor="0" emissiveColor="0" shininess="1.000000000000" transparency="0.000000000000"/>
				</Property>
				<Property name="LineWidth" type="App::PropertyFloatConstraint">
					<Float value="2.000000000000"/>
				</Property>
				<Property name="PointColor" type="App::PropertyColor">
					<PropertyColor value="437918208"/>
				</Property>
				<Property name="PointMaterial" type="App::PropertyMaterial">
					<PropertyMaterial ambientColor="858993408" diffuseColor="437918208" specularColor="0" emissiveColor="0" shininess="1.000000000000" transparency="0.000000000000"/>
				</Property>
				<Property name="PointSize" type="App::PropertyFloatConstraint">
					<Float value="2.000000000000"/>
				</Property>
				<Property name="Selectable" type="App::PropertyBool">
					<Bool value="true"/>
				</Property>
				<Property name="ShapeColor" type="App::PropertyColor">
					<PropertyColor value="3435973632"/>
				</Property>
				<Property name="ShapeMaterial" type="App::PropertyMaterial">
					<PropertyMaterial ambientColor="858993408" diffuseColor="3435973632" specularColor="0" emissiveColor="0" shininess="0.200000002980" transparency="0.000000000000"/>
				</Property>
				<Property name="Transparency" type="App::PropertyPercent">
					<Integer value="0"/>
				</Property>
				<Property name="Visibility" type="App::PropertyBool">
					<Bool value="false"/>
				</Property>
			</Properties>
		</ViewProvider>
		<ViewProvider name="Fusion004">
			<Properties Count="18">
				<Property name="BoundingBox" type="App::PropertyBool">
					<Bool value="false"/>
				</Property>
				<Property name="ControlPoints" type="App::PropertyBool">
					<Bool value="false"/>
				</Property>
				<Property name="Deviation" type="App::PropertyFloatConstraint">
					<Float value="0.500000000000"/>
				</Property>
				<Property name="DiffuseColor" type="App::PropertyColorList">
					<ColorList file="DiffuseColor14"/>
				</Property>
				<Property name="DisplayMode" type="App::PropertyEnumeration">
					<Integer value="0"/>
				</Property>
				<Property name="DrawStyle" type="App::PropertyEnumeration">
					<Integer value="0"/>
				</Property>
				<Property name="Lighting" type="App::PropertyEnumeration">
					<Integer value="1"/>
				</Property>
				<Property name="LineColor" type="App::PropertyColor">
					<PropertyColor value="437918208"/>
				</Property>
				<Property name="LineMaterial" type="App::PropertyMaterial">
					<PropertyMaterial ambientColor="858993408" diffuseColor="437918208" specularColor="0" emissiveColor="0" shininess="1.000000000000" transparency="0.000000000000"/>
				</Property>
				<Property name="LineWidth" type="App::PropertyFloatConstraint">
					<Float value="2.000000000000"/>
				</Property>
				<Property name="PointColor" type="App::PropertyColor">
					<PropertyColor value="437918208"/>
				</Property>
				<Property name="PointMaterial" type="App::PropertyMaterial">
					<PropertyMaterial ambientColor="858993408" diffuseColor="437918208" specularColor="0" emissiveColor="0" shininess="1.000000000000" transparency="0.000000000000"/>
				</Property>
				<Property name="PointSize" type="App::PropertyFloatConstraint">
					<Float value="2.000000000000"/>
				</Property>
				<Property name="Selectable" type="App::PropertyBool">
					<Bool value="true"/>
				</Property>
				<Property name="ShapeColor" type="App::PropertyColor">
					<PropertyColor value="3435973632"/>
				</Property>
				<Property name="ShapeMaterial" type="App::PropertyMaterial">
					<PropertyMaterial ambientColor="858993408" diffuseColor="3435973632" specularColor="0" emissiveColor="0" shininess="0.200000002980" transparency="0.000000000000"/>
				</Property>
				<Property name="Transparency" type="App::PropertyPercent">
					<Integer value="0"/>
				</Property>
				<Property name="Visibility" type="App::PropertyBool">
					<Bool value="false"/>
				</Property>
			</Properties>
		</ViewProvider>
		<ViewProvider name="Cut003">
			<Properties Count="18">
				<Property name="BoundingBox" type="App::PropertyBool">
					<Bool value="false"/>
				</Property>
				<Property name="ControlPoints" type="App::PropertyBool">
					<Bool value="false"/>
				</Property>
				<Property name="Deviation" type="App::PropertyFloatConstraint">
					<Float value="0.500000000000"/>
				</Property>
				<Property name="DiffuseColor" type="App::PropertyColorList">
					<ColorList file="DiffuseColor15"/>
				</Property>
				<Property name="DisplayMode" type="App::PropertyEnumeration">
					<Integer value="0"/>
				</Property>
				<Property name="DrawStyle" type="App::PropertyEnumeration">
					<Integer value="0"/>
				</Property>
				<Property name="Lighting" type="App::PropertyEnumeration">
					<Integer value="1"/>
				</Property>
				<Property name="LineColor" type="App::PropertyColor">
					<PropertyColor value="437918208"/>
				</Property>
				<Property name="LineMaterial" type="App::PropertyMaterial">
					<PropertyMaterial ambientColor="858993408" diffuseColor="437918208" specularColor="0" emissiveColor="0" shininess="1.000000000000" transparency="0.000000000000"/>
				</Property>
				<Property name="LineWidth" type="App::PropertyFloatConstraint">
					<Float value="2.000000000000"/>
				</Property>
				<Property name="PointColor" type="App::PropertyColor">
					<PropertyColor value="437918208"/>
				</Property>
				<Property name="PointMaterial" type="App::PropertyMaterial">
					<PropertyMaterial ambientColor="858993408" diffuseColor="437918208" specularColor="0" emissiveColor="0" shininess="1.000000000000" transparency="0.000000000000"/>
				</Property>
				<Property name="PointSize" type="App::PropertyFloatConstraint">
					<Float value="2.000000000000"/>
				</Property>
				<Property name="Selectable" type="App::PropertyBool">
					<Bool value="true"/>
				</Property>
				<Property name="ShapeColor" type="App::PropertyColor">
					<PropertyColor value="532842240"/>
				</Property>
				<Property name="ShapeMaterial" type="App::PropertyMaterial">
					<PropertyMaterial ambientColor="858993408" diffuseColor="532842240" specularColor="0" emissiveColor="0" shininess="0.200000002980" transparency="0.000000000000"/>
				</Property>
				<Property name="Transparency" type="App::PropertyPercent">
					<Integer value="0"/>
				</Property>
				<Property name="Visibility" type="App::PropertyBool">
					<Bool value="true"/>
				</Property>
			</Properties>
		</ViewProvider>
		<ViewProvider name="Cut004">
			<Properties Count="18">
				<Property name="BoundingBox" type="App::PropertyBool">
					<Bool value="false"/>
				</Property>
				<Property name="ControlPoints" type="App::PropertyBool">
					<Bool value="false"/>
				</Property>
				<Property name="Deviation" type="App::PropertyFloatConstraint">
					<Float value="0.500000000000"/>
				</Property>
				<Property name="DiffuseColor" type="App::PropertyColorList">
					<ColorList file="DiffuseColor16"/>
				</Property>
				<Property name="DisplayMode" type="App::PropertyEnumeration">
					<Integer value="0"/>
				</Property>
				<Property name="DrawStyle" type="App::PropertyEnumeration">
					<Integer value="0"/>
				</Property>
				<Property name="Lighting" type="App::PropertyEnumeration">
					<Integer value="1"/>
				</Property>
				<Property name="LineColor" type="App::PropertyColor">
					<PropertyColor value="437918208"/>
				</Property>
				<Property name="LineMaterial" type="App::PropertyMaterial">
					<PropertyMaterial ambientColor="858993408" diffuseColor="437918208" specularColor="0" emissiveColor="0" shininess="1.000000000000" transparency="0.000000000000"/>
				</Property>
				<Property name="LineWidth" type="App::PropertyFloatConstraint">
					<Float value="2.000000000000"/>
				</Property>
				<Property name="PointColor" type="App::PropertyColor">
					<PropertyColor value="437918208"/>
				</Property>
				<Property name="PointMaterial" type="App::PropertyMaterial">
					<PropertyMaterial ambientColor="858993408" diffuseColor="437918208" specularColor="0" emissiveColor="0" shininess="1.000000000000" transparency="0.000000000000"/>
				</Property>
				<Property name="PointSize" type="App::PropertyFloatConstraint">
					<Float value="2.000000000000"/>
				</Property>
				<Property name="Selectable" type="App::PropertyBool">
					<Bool value="true"/>
				</Property>
				<Property name="ShapeColor" type="App::PropertyColor">
					<PropertyColor value="995275520"/>
				</Property>
				<Property name="ShapeMaterial" type="App::PropertyMaterial">
					<PropertyMaterial ambientColor="858993408" diffuseColor="995275520" specularColor="0" emissiveColor="0" shininess="0.200000002980" transparency="0.000000000000"/>
				</Property>
				<Property name="Transparency" type="App::PropertyPercent">
					<Integer value="0"/>
				</Property>
				<Property name="Visibility" type="App::PropertyBool">
					<Bool value="true"/>
				</Property>
			</Properties>
		</ViewProvider>
		<ViewProvider name="Part__Mirroring">
			<Properties Count="18">
				<Property name="BoundingBox" type="App::PropertyBool">
					<Bool value="false"/>
				</Property>
				<Property name="ControlPoints" type="App::PropertyBool">
					<Bool value="false"/>
				</Property>
				<Property name="Deviation" type="App::PropertyFloatConstraint">
					<Float value="0.500000000000"/>
				</Property>
				<Property name="DiffuseColor" type="App::PropertyColorList">
					<ColorList file="DiffuseColor17"/>
				</Property>
				<Property name="DisplayMode" type="App::PropertyEnumeration">
					<Integer value="0"/>
				</Property>
				<Property name="DrawStyle" type="App::PropertyEnumeration">
					<Integer value="0"/>
				</Property>
				<Property name="Lighting" type="App::PropertyEnumeration">
					<Integer value="1"/>
				</Property>
				<Property name="LineColor" type="App::PropertyColor">
					<PropertyColor value="437918208"/>
				</Property>
				<Property name="LineMaterial" type="App::PropertyMaterial">
					<PropertyMaterial ambientColor="858993408" diffuseColor="437918208" specularColor="0" emissiveColor="0" shininess="1.000000000000" transparency="0.000000000000"/>
				</Property>
				<Property name="LineWidth" type="App::PropertyFloatConstraint">
					<Float value="2.000000000000"/>
				</Property>
				<Property name="PointColor" type="App::PropertyColor">
					<PropertyColor value="437918208"/>
				</Property>
				<Property name="PointMaterial" type="App::PropertyMaterial">
					<PropertyMaterial ambientColor="858993408" diffuseColor="437918208" specularColor="0" emissiveColor="0" shininess="1.000000000000" transparency="0.000000000000"/>
				</Property>
				<Property name="PointSize" type="App::PropertyFloatConstraint">
					<Float value="2.000000000000"/>
				</Property>
				<Property name="Selectable" type="App::PropertyBool">
					<Bool value="true"/>
				</Property>
				<Property name="ShapeColor" type="App::PropertyColor">
					<PropertyColor value="3435973632"/>
				</Property>
				<Property name="ShapeMaterial" type="App::PropertyMaterial">
					<PropertyMaterial ambientColor="858993408" diffuseColor="3435973632" specularColor="0" emissiveColor="0" shininess="0.200000002980" transparency="0.000000000000"/>
				</Property>
				<Property name="Transparency" type="App::PropertyPercent">
					<Integer value="0"/>
				</Property>
				<Property name="Visibility" type="App::PropertyBool">
					<Bool value="true"/>
				</Property>
			</Properties>
		</ViewProvider>
		<ViewProvider name="Sketch">
			<Properties Count="24">
				<Property name="Autoconstraints" type="App::PropertyBool">
					<Bool value="true"/>
				</Property>
				<Property name="BoundingBox" type="App::PropertyBool">
					<Bool value="false"/>
				</Property>
				<Property name="ControlPoints" type="App::PropertyBool">
					<Bool value="false"/>
				</Property>
				<Property name="Deviation" type="App::PropertyFloatConstraint">
					<Float value="0.500000000000"/>
				</Property>
				<Property name="DiffuseColor" type="App::PropertyColorList">
					<ColorList file="DiffuseColor18"/>
				</Property>
				<Property name="DisplayMode" type="App::PropertyEnumeration">
					<Integer value="1"/>
				</Property>
				<Property name="DrawStyle" type="App::PropertyEnumeration">
					<Integer value="0"/>
				</Property>
				<Property name="GridSize" type="App::PropertyDistance">
					<Float value="10.000000000000"/>
				</Property>
				<Property name="GridSnap" type="App::PropertyBool">
					<Bool value="false"/>
				</Property>
				<Property name="GridStyle" type="App::PropertyEnumeration">
					<Integer value="0"/>
				</Property>
				<Property name="Lighting" type="App::PropertyEnumeration">
					<Integer value="1"/>
				</Property>
				<Property name="LineColor" type="App::PropertyColor">
					<PropertyColor value="4294967040"/>
				</Property>
				<Property name="LineMaterial" type="App::PropertyMaterial">
					<PropertyMaterial ambientColor="858993408" diffuseColor="4294967040" specularColor="0" emissiveColor="0" shininess="1.000000000000" transparency="0.000000000000"/>
				</Property>
				<Property name="LineWidth" type="App::PropertyFloatConstraint">
					<Float value="2.000000000000"/>
				</Property>
				<Property name="PointColor" type="App::PropertyColor">
					<PropertyColor value="4294967040"/>
				</Property>
				<Property name="PointMaterial" type="App::PropertyMaterial">
					<PropertyMaterial ambientColor="858993408" diffuseColor="4294967040" specularColor="0" emissiveColor="0" shininess="1.000000000000" transparency="0.000000000000"/>
				</Property>
				<Property name="PointSize" type="App::PropertyFloatConstraint">
					<Float value="4.000000000000"/>
				</Property>
				<Property name="Selectable" type="App::PropertyBool">
					<Bool value="true"/>
				</Property>
				<Property name="ShapeColor" type="App::PropertyColor">
					<PropertyColor value="3435973632"/>
				</Property>
				<Property name="ShapeMaterial" type="App::PropertyMaterial">
					<PropertyMaterial ambientColor="858993408" diffuseColor="3435973632" specularColor="0" emissiveColor="0" shininess="0.200000002980" transparency="0.000000000000"/>
				</Property>
				<Property name="ShowGrid" type="App::PropertyBool">
					<Bool value="false"/>
				</Property>
				<Property name="TightGrid" type="App::PropertyBool">
					<Bool value="true"/>
				</Property>
				<Property name="Transparency" type="App::PropertyPercent">
					<Integer value="0"/>
				</Property>
				<Property name="Visibility" type="App::PropertyBool">
					<Bool value="true"/>
				</Property>
			</Properties>
		</ViewProvider>
		<ViewProvider name="Sketch002">
			<Properties Count="24">
				<Property name="Autoconstraints" type="App::PropertyBool">
					<Bool value="true"/>
				</Property>
				<Property name="BoundingBox" type="App::PropertyBool">
					<Bool value="false"/>
				</Property>
				<Property name="ControlPoints" type="App::PropertyBool">
					<Bool value="false"/>
				</Property>
				<Property name="Deviation" type="App::PropertyFloatConstraint">
					<Float value="0.500000000000"/>
				</Property>
				<Property name="DiffuseColor" type="App::PropertyColorList">
					<ColorList file="DiffuseColor19"/>
				</Property>
				<Property name="DisplayMode" type="App::PropertyEnumeration">
					<Integer value="1"/>
				</Property>
				<Property name="DrawStyle" type="App::PropertyEnumeration">
					<Integer value="0"/>
				</Property>
				<Property name="GridSize" type="App::PropertyDistance">
					<Float value="10.000000000000"/>
				</Property>
				<Property name="GridSnap" type="App::PropertyBool">
					<Bool value="true"/>
				</Property>
				<Property name="GridStyle" type="App::PropertyEnumeration">
					<Integer value="0"/>
				</Property>
				<Property name="Lighting" type="App::PropertyEnumeration">
					<Integer value="1"/>
				</Property>
				<Property name="LineColor" type="App::PropertyColor">
					<PropertyColor value="4294967040"/>
				</Property>
				<Property name="LineMaterial" type="App::PropertyMaterial">
					<PropertyMaterial ambientColor="858993408" diffuseColor="4294967040" specularColor="0" emissiveColor="0" shininess="1.000000000000" transparency="0.000000000000"/>
				</Property>
				<Property name="LineWidth" type="App::PropertyFloatConstraint">
					<Float value="2.000000000000"/>
				</Property>
				<Property name="PointColor" type="App::PropertyColor">
					<PropertyColor value="4294967040"/>
				</Property>
				<Property name="PointMaterial" type="App::PropertyMaterial">
					<PropertyMaterial ambientColor="858993408" diffuseColor="4294967040" specularColor="0" emissiveColor="0" shininess="1.000000000000" transparency="0.000000000000"/>
				</Property>
				<Property name="PointSize" type="App::PropertyFloatConstraint">
					<Float value="4.000000000000"/>
				</Property>
				<Property name="Selectable" type="App::PropertyBool">
					<Bool value="true"/>
				</Property>
				<Property name="ShapeColor" type="App::PropertyColor">
					<PropertyColor value="3435973632"/>
				</Property>
				<Property name="ShapeMaterial" type="App::PropertyMaterial">
					<PropertyMaterial ambientColor="858993408" diffuseColor="3435973632" specularColor="0" emissiveColor="0" shininess="0.200000002980" transparency="0.000000000000"/>
				</Property>
				<Property name="ShowGrid" type="App::PropertyBool">
					<Bool value="false"/>
				</Property>
				<Property name="TightGrid" type="App::PropertyBool">
					<Bool value="true"/>
				</Property>
				<Property name="Transparency" type="App::PropertyPercent">
					<Integer value="0"/>
				</Property>
				<Property name="Visibility" type="App::PropertyBool">
					<Bool value="false"/>
				</Property>
			</Properties>
		</ViewProvider>
		<ViewProvider name="Cylinder006">
			<Properties Count="18">
				<Property name="BoundingBox" type="App::PropertyBool">
					<Bool value="false"/>
				</Property>
				<Property name="ControlPoints" type="App::PropertyBool">
					<Bool value="false"/>
				</Property>
				<Property name="Deviation" type="App::PropertyFloatConstraint">
					<Float value="0.500000000000"/>
				</Property>
				<Property name="DiffuseColor" type="App::PropertyColorList">
					<ColorList file="DiffuseColor20"/>
				</Property>
				<Property name="DisplayMode" type="App::PropertyEnumeration">
					<Integer value="0"/>
				</Property>
				<Property name="DrawStyle" type="App::PropertyEnumeration">
					<Integer value="0"/>
				</Property>
				<Property name="Lighting" type="App::PropertyEnumeration">
					<Integer value="1"/>
				</Property>
				<Property name="LineColor" type="App::PropertyColor">
					<PropertyColor value="437918208"/>
				</Property>
				<Property name="LineMaterial" type="App::PropertyMaterial">
					<PropertyMaterial ambientColor="858993408" diffuseColor="437918208" specularColor="0" emissiveColor="0" shininess="1.000000000000" transparency="0.000000000000"/>
				</Property>
				<Property name="LineWidth" type="App::PropertyFloatConstraint">
					<Float value="2.000000000000"/>
				</Property>
				<Property name="PointColor" type="App::PropertyColor">
					<PropertyColor value="437918208"/>
				</Property>
				<Property name="PointMaterial" type="App::PropertyMaterial">
					<PropertyMaterial ambientColor="858993408" diffuseColor="437918208" specularColor="0" emissiveColor="0" shininess="1.000000000000" transparency="0.000000000000"/>
				</Property>
				<Property name="PointSize" type="App::PropertyFloatConstraint">
					<Float value="2.000000000000"/>
				</Property>
				<Property name="Selectable" type="App::PropertyBool">
					<Bool value="true"/>
				</Property>
				<Property name="ShapeColor" type="App::PropertyColor">
					<PropertyColor value="3435973632"/>
				</Property>
				<Property name="ShapeMaterial" type="App::PropertyMaterial">
					<PropertyMaterial ambientColor="858993408" diffuseColor="3435973632" specularColor="0" emissiveColor="0" shininess="0.200000002980" transparency="0.000000000000"/>
				</Property>
				<Property name="Transparency" type="App::PropertyPercent">
					<Integer value="0"/>
				</Property>
				<Property name="Visibility" type="App::PropertyBool">
					<Bool value="false"/>
				</Property>
			</Properties>
		</ViewProvider>
		<ViewProvider name="Pad003">
			<Properties Count="18">
				<Property name="BoundingBox" type="App::PropertyBool">
					<Bool value="false"/>
				</Property>
				<Property name="ControlPoints" type="App::PropertyBool">
					<Bool value="false"/>
				</Property>
				<Property name="Deviation" type="App::PropertyFloatConstraint">
					<Float value="0.500000000000"/>
				</Property>
				<Property name="DiffuseColor" type="App::PropertyColorList">
					<ColorList file="DiffuseColor21"/>
				</Property>
				<Property name="DisplayMode" type="App::PropertyEnumeration">
					<Integer value="0"/>
				</Property>
				<Property name="DrawStyle" type="App::PropertyEnumeration">
					<Integer value="0"/>
				</Property>
				<Property name="Lighting" type="App::PropertyEnumeration">
					<Integer value="1"/>
				</Property>
				<Property name="LineColor" type="App::PropertyColor">
					<PropertyColor value="437918208"/>
				</Property>
				<Property name="LineMaterial" type="App::PropertyMaterial">
					<PropertyMaterial ambientColor="858993408" diffuseColor="437918208" specularColor="0" emissiveColor="0" shininess="1.000000000000" transparency="0.000000000000"/>
				</Property>
				<Property name="LineWidth" type="App::PropertyFloatConstraint">
					<Float value="2.000000000000"/>
				</Property>
				<Property name="PointColor" type="App::PropertyColor">
					<PropertyColor value="437918208"/>
				</Property>
				<Property name="PointMaterial" type="App::PropertyMaterial">
					<PropertyMaterial ambientColor="858993408" diffuseColor="437918208" specularColor="0" emissiveColor="0" shininess="1.000000000000" transparency="0.000000000000"/>
				</Property>
				<Property name="PointSize" type="App::PropertyFloatConstraint">
					<Float value="2.000000000000"/>
				</Property>
				<Property name="Selectable" type="App::PropertyBool">
					<Bool value="true"/>
				</Property>
				<Property name="ShapeColor" type="App::PropertyColor">
					<PropertyColor value="3435973632"/>
				</Property>
				<Property name="ShapeMaterial" type="App::PropertyMaterial">
					<PropertyMaterial ambientColor="858993408" diffuseColor="3435973632" specularColor="0" emissiveColor="0" shininess="0.200000002980" transparency="0.000000000000"/>
				</Property>
				<Property name="Transparency" type="App::PropertyPercent">
					<Integer value="0"/>
				</Property>
				<Property name="Visibility" type="App::PropertyBool">
					<Bool value="false"/>
				</Property>
			</Properties>
		</ViewProvider>
		<ViewProvider name="Cylinder008">
			<Properties Count="18">
				<Property name="BoundingBox" type="App::PropertyBool">
					<Bool value="false"/>
				</Property>
				<Property name="ControlPoints" type="App::PropertyBool">
					<Bool value="false"/>
				</Property>
				<Property name="Deviation" type="App::PropertyFloatConstraint">
					<Float value="0.500000000000"/>
				</Property>
				<Property name="DiffuseColor" type="App::PropertyColorList">
					<ColorList file="DiffuseColor22"/>
				</Property>
				<Property name="DisplayMode" type="App::PropertyEnumeration">
					<Integer value="0"/>
				</Property>
				<Property name="DrawStyle" type="App::PropertyEnumeration">
					<Integer value="0"/>
				</Property>
				<Property name="Lighting" type="App::PropertyEnumeration">
					<Integer value="1"/>
				</Property>
				<Property name="LineColor" type="App::PropertyColor">
					<PropertyColor value="437918208"/>
				</Property>
				<Property name="LineMaterial" type="App::PropertyMaterial">
					<PropertyMaterial ambientColor="858993408" diffuseColor="437918208" specularColor="0" emissiveColor="0" shininess="1.000000000000" transparency="0.000000000000"/>
				</Property>
				<Property name="LineWidth" type="App::PropertyFloatConstraint">
					<Float value="2.000000000000"/>
				</Property>
				<Property name="PointColor" type="App::PropertyColor">
					<PropertyColor value="437918208"/>
				</Property>
				<Property name="PointMaterial" type="App::PropertyMaterial">
					<PropertyMaterial ambientColor="858993408" diffuseColor="437918208" specularColor="0" emissiveColor="0" shininess="1.000000000000" transparency="0.000000000000"/>
				</Property>
				<Property name="PointSize" type="App::PropertyFloatConstraint">
					<Float value="2.000000000000"/>
				</Property>
				<Property name="Selectable" type="App::PropertyBool">
					<Bool value="true"/>
				</Property>
				<Property name="ShapeColor" type="App::PropertyColor">
					<PropertyColor value="3435973632"/>
				</Property>
				<Property name="ShapeMaterial" type="App::PropertyMaterial">
					<PropertyMaterial ambientColor="858993408" diffuseColor="3435973632" specularColor="0" emissiveColor="0" shininess="0.200000002980" transparency="0.000000000000"/>
				</Property>
				<Property name="Transparency" type="App::PropertyPercent">
					<Integer value="0"/>
				</Property>
				<Property name="Visibility" type="App::PropertyBool">
					<Bool value="false"/>
				</Property>
			</Properties>
		</ViewProvider>
		<ViewProvider name="Cylinder009">
			<Properties Count="18">
				<Property name="BoundingBox" type="App::PropertyBool">
					<Bool value="false"/>
				</Property>
				<Property name="ControlPoints" type="App::PropertyBool">
					<Bool value="false"/>
				</Property>
				<Property name="Deviation" type="App::PropertyFloatConstraint">
					<Float value="0.500000000000"/>
				</Property>
				<Property name="DiffuseColor" type="App::PropertyColorList">
					<ColorList file="DiffuseColor23"/>
				</Property>
				<Property name="DisplayMode" type="App::PropertyEnumeration">
					<Integer value="0"/>
				</Property>
				<Property name="DrawStyle" type="App::PropertyEnumeration">
					<Integer value="0"/>
				</Property>
				<Property name="Lighting" type="App::PropertyEnumeration">
					<Integer value="1"/>
				</Property>
				<Property name="LineColor" type="App::PropertyColor">
					<PropertyColor value="437918208"/>
				</Property>
				<Property name="LineMaterial" type="App::PropertyMaterial">
					<PropertyMaterial ambientColor="858993408" diffuseColor="437918208" specularColor="0" emissiveColor="0" shininess="1.000000000000" transparency="0.000000000000"/>
				</Property>
				<Property name="LineWidth" type="App::PropertyFloatConstraint">
					<Float value="2.000000000000"/>
				</Property>
				<Property name="PointColor" type="App::PropertyColor">
					<PropertyColor value="437918208"/>
				</Property>
				<Property name="PointMaterial" type="App::PropertyMaterial">
					<PropertyMaterial ambientColor="858993408" diffuseColor="437918208" specularColor="0" emissiveColor="0" shininess="1.000000000000" transparency="0.000000000000"/>
				</Property>
				<Property name="PointSize" type="App::PropertyFloatConstraint">
					<Float value="2.000000000000"/>
				</Property>
				<Property name="Selectable" type="App::PropertyBool">
					<Bool value="true"/>
				</Property>
				<Property name="ShapeColor" type="App::PropertyColor">
					<PropertyColor value="3435973632"/>
				</Property>
				<Property name="ShapeMaterial" type="App::PropertyMaterial">
					<PropertyMaterial ambientColor="858993408" diffuseColor="3435973632" specularColor="0" emissiveColor="0" shininess="0.200000002980" transparency="0.000000000000"/>
				</Property>
				<Property name="Transparency" type="App::PropertyPercent">
					<Integer value="0"/>
				</Property>
				<Property name="Visibility" type="App::PropertyBool">
					<Bool value="false"/>
				</Property>
			</Properties>
		</ViewProvider>
		<ViewProvider name="Cylinder011">
			<Properties Count="18">
				<Property name="BoundingBox" type="App::PropertyBool">
					<Bool value="false"/>
				</Property>
				<Property name="ControlPoints" type="App::PropertyBool">
					<Bool value="false"/>
				</Property>
				<Property name="Deviation" type="App::PropertyFloatConstraint">
					<Float value="0.500000000000"/>
				</Property>
				<Property name="DiffuseColor" type="App::PropertyColorList">
					<ColorList file="DiffuseColor24"/>
				</Property>
				<Property name="DisplayMode" type="App::PropertyEnumeration">
					<Integer value="0"/>
				</Property>
				<Property name="DrawStyle" type="App::PropertyEnumeration">
					<Integer value="0"/>
				</Property>
				<Property name="Lighting" type="App::PropertyEnumeration">
					<Integer value="1"/>
				</Property>
				<Property name="LineColor" type="App::PropertyColor">
					<PropertyColor value="437918208"/>
				</Property>
				<Property name="LineMaterial" type="App::PropertyMaterial">
					<PropertyMaterial ambientColor="858993408" diffuseColor="437918208" specularColor="0" emissiveColor="0" shininess="1.000000000000" transparency="0.000000000000"/>
				</Property>
				<Property name="LineWidth" type="App::PropertyFloatConstraint">
					<Float value="2.000000000000"/>
				</Property>
				<Property name="PointColor" type="App::PropertyColor">
					<PropertyColor value="437918208"/>
				</Property>
				<Property name="PointMaterial" type="App::PropertyMaterial">
					<PropertyMaterial ambientColor="858993408" diffuseColor="437918208" specularColor="0" emissiveColor="0" shininess="1.000000000000" transparency="0.000000000000"/>
				</Property>
				<Property name="PointSize" type="App::PropertyFloatConstraint">
					<Float value="2.000000000000"/>
				</Property>
				<Property name="Selectable" type="App::PropertyBool">
					<Bool value="true"/>
				</Property>
				<Property name="ShapeColor" type="App::PropertyColor">
					<PropertyColor value="3435973632"/>
				</Property>
				<Property name="ShapeMaterial" type="App::PropertyMaterial">
					<PropertyMaterial ambientColor="858993408" diffuseColor="3435973632" specularColor="0" emissiveColor="0" shininess="0.200000002980" transparency="0.000000000000"/>
				</Property>
				<Property name="Transparency" type="App::PropertyPercent">
					<Integer value="0"/>
				</Property>
				<Property name="Visibility" type="App::PropertyBool">
					<Bool value="false"/>
				</Property>
			</Properties>
		</ViewProvider>
		<ViewProvider name="Fusion003">
			<Properties Count="18">
				<Property name="BoundingBox" type="App::PropertyBool">
					<Bool value="false"/>
				</Property>
				<Property name="ControlPoints" type="App::PropertyBool">
					<Bool value="false"/>
				</Property>
				<Property name="Deviation" type="App::PropertyFloatConstraint">
					<Float value="0.500000000000"/>
				</Property>
				<Property name="DiffuseColor" type="App::PropertyColorList">
					<ColorList file="DiffuseColor25"/>
				</Property>
				<Property name="DisplayMode" type="App::PropertyEnumeration">
					<Integer value="0"/>
				</Property>
				<Property name="DrawStyle" type="App::PropertyEnumeration">
					<Integer value="0"/>
				</Property>
				<Property name="Lighting" type="App::PropertyEnumeration">
					<Integer value="1"/>
				</Property>
				<Property name="LineColor" type="App::PropertyColor">
					<PropertyColor value="437918208"/>
				</Property>
				<Property name="LineMaterial" type="App::PropertyMaterial">
					<PropertyMaterial ambientColor="858993408" diffuseColor="437918208" specularColor="0" emissiveColor="0" shininess="1.000000000000" transparency="0.000000000000"/>
				</Property>
				<Property name="LineWidth" type="App::PropertyFloatConstraint">
					<Float value="2.000000000000"/>
				</Property>
				<Property name="PointColor" type="App::PropertyColor">
					<PropertyColor value="437918208"/>
				</Property>
				<Property name="PointMaterial" type="App::PropertyMaterial">
					<PropertyMaterial ambientColor="858993408" diffuseColor="437918208" specularColor="0" emissiveColor="0" shininess="1.000000000000" transparency="0.000000000000"/>
				</Property>
				<Property name="PointSize" type="App::PropertyFloatConstraint">
					<Float value="2.000000000000"/>
				</Property>
				<Property name="Selectable" type="App::PropertyBool">
					<Bool value="true"/>
				</Property>
				<Property name="ShapeColor" type="App::PropertyColor">
					<PropertyColor value="3435973632"/>
				</Property>
				<Property name="ShapeMaterial" type="App::PropertyMaterial">
					<PropertyMaterial ambientColor="858993408" diffuseColor="3435973632" specularColor="0" emissiveColor="0" shininess="0.200000002980" transparency="0.000000000000"/>
				</Property>
				<Property name="Transparency" type="App::PropertyPercent">
					<Integer value="0"/>
				</Property>
				<Property name="Visibility" type="App::PropertyBool">
					<Bool value="false"/>
				</Property>
			</Properties>
		</ViewProvider>
		<ViewProvider name="Cylinder012">
			<Properties Count="18">
				<Property name="BoundingBox" type="App::PropertyBool">
					<Bool value="false"/>
				</Property>
				<Property name="ControlPoints" type="App::PropertyBool">
					<Bool value="false"/>
				</Property>
				<Property name="Deviation" type="App::PropertyFloatConstraint">
					<Float value="0.500000000000"/>
				</Property>
				<Property name="DiffuseColor" type="App::PropertyColorList">
					<ColorList file="DiffuseColor26"/>
				</Property>
				<Property name="DisplayMode" type="App::PropertyEnumeration">
					<Integer value="0"/>
				</Property>
				<Property name="DrawStyle" type="App::PropertyEnumeration">
					<Integer value="0"/>
				</Property>
				<Property name="Lighting" type="App::PropertyEnumeration">
					<Integer value="1"/>
				</Property>
				<Property name="LineColor" type="App::PropertyColor">
					<PropertyColor value="437918208"/>
				</Property>
				<Property name="LineMaterial" type="App::PropertyMaterial">
					<PropertyMaterial ambientColor="858993408" diffuseColor="437918208" specularColor="0" emissiveColor="0" shininess="1.000000000000" transparency="0.000000000000"/>
				</Property>
				<Property name="LineWidth" type="App::PropertyFloatConstraint">
					<Float value="2.000000000000"/>
				</Property>
				<Property name="PointColor" type="App::PropertyColor">
					<PropertyColor value="437918208"/>
				</Property>
				<Property name="PointMaterial" type="App::PropertyMaterial">
					<PropertyMaterial ambientColor="858993408" diffuseColor="437918208" specularColor="0" emissiveColor="0" shininess="1.000000000000" transparency="0.000000000000"/>
				</Property>
				<Property name="PointSize" type="App::PropertyFloatConstraint">
					<Float value="2.000000000000"/>
				</Property>
				<Property name="Selectable" type="App::PropertyBool">
					<Bool value="true"/>
				</Property>
				<Property name="ShapeColor" type="App::PropertyColor">
					<PropertyColor value="3435973632"/>
				</Property>
				<Property name="ShapeMaterial" type="App::PropertyMaterial">
					<PropertyMaterial ambientColor="858993408" diffuseColor="3435973632" specularColor="0" emissiveColor="0" shininess="0.200000002980" transparency="0.000000000000"/>
				</Property>
				<Property name="Transparency" type="App::PropertyPercent">
					<Integer value="0"/>
				</Property>
				<Property name="Visibility" type="App::PropertyBool">
					<Bool value="false"/>
				</Property>
			</Properties>
		</ViewProvider>
		<ViewProvider name="Part__Mirroring001">
			<Properties Count="18">
				<Property name="BoundingBox" type="App::PropertyBool">
					<Bool value="false"/>
				</Property>
				<Property name="ControlPoints" type="App::PropertyBool">
					<Bool value="false"/>
				</Property>
				<Property name="Deviation" type="App::PropertyFloatConstraint">
					<Float value="0.500000000000"/>
				</Property>
				<Property name="DiffuseColor" type="App::PropertyColorList">
					<ColorList file="DiffuseColor27"/>
				</Property>
				<Property name="DisplayMode" type="App::PropertyEnumeration">
					<Integer value="0"/>
				</Property>
				<Property name="DrawStyle" type="App::PropertyEnumeration">
					<Integer value="0"/>
				</Property>
				<Property name="Lighting" type="App::PropertyEnumeration">
					<Integer value="1"/>
				</Property>
				<Property name="LineColor" type="App::PropertyColor">
					<PropertyColor value="437918208"/>
				</Property>
				<Property name="LineMaterial" type="App::PropertyMaterial">
					<PropertyMaterial ambientColor="858993408" diffuseColor="437918208" specularColor="0" emissiveColor="0" shininess="1.000000000000" transparency="0.000000000000"/>
				</Property>
				<Property name="LineWidth" type="App::PropertyFloatConstraint">
					<Float value="2.000000000000"/>
				</Property>
				<Property name="PointColor" type="App::PropertyColor">
					<PropertyColor value="437918208"/>
				</Property>
				<Property name="PointMaterial" type="App::PropertyMaterial">
					<PropertyMaterial ambientColor="858993408" diffuseColor="437918208" specularColor="0" emissiveColor="0" shininess="1.000000000000" transparency="0.000000000000"/>
				</Property>
				<Property name="PointSize" type="App::PropertyFloatConstraint">
					<Float value="2.000000000000"/>
				</Property>
				<Property name="Selectable" type="App::PropertyBool">
					<Bool value="true"/>
				</Property>
				<Property name="ShapeColor" type="App::PropertyColor">
					<PropertyColor value="995275520"/>
				</Property>
				<Property name="ShapeMaterial" type="App::PropertyMaterial">
					<PropertyMaterial ambientColor="858993408" diffuseColor="995275520" specularColor="0" emissiveColor="0" shininess="0.200000002980" transparency="0.000000000000"/>
				</Property>
				<Property name="Transparency" type="App::PropertyPercent">
					<Integer value="0"/>
				</Property>
				<Property name="Visibility" type="App::PropertyBool">
					<Bool value="true"/>
				</Property>
			</Properties>
		</ViewProvider>
		<ViewProvider name="Page001">
			<Properties Count="5">
				<Property name="DisplayMode" type="App::PropertyEnumeration">
					<Integer value="0"/>
				</Property>
				<Property name="HintOffsetX" type="App::PropertyFloat">
					<Float value="10.000000000000"/>
				</Property>
				<Property name="HintOffsetY" type="App::PropertyFloat">
					<Float value="10.000000000000"/>
				</Property>
				<Property name="HintScale" type="App::PropertyFloat">
					<Float value="10.000000000000"/>
				</Property>
				<Property name="Visibility" type="App::PropertyBool">
					<Bool value="true"/>
				</Property>
			</Properties>
		</ViewProvider>
		<ViewProvider name="Ortho">
			<Properties Count="2">
				<Property name="DisplayMode" type="App::PropertyEnumeration">
					<Integer value="0"/>
				</Property>
				<Property name="Visibility" type="App::PropertyBool">
					<Bool value="true"/>
				</Property>
			</Properties>
		</ViewProvider>
		<ViewProvider name="Ortho002">
			<Properties Count="2">
				<Property name="DisplayMode" type="App::PropertyEnumeration">
					<Integer value="0"/>
				</Property>
				<Property name="Visibility" type="App::PropertyBool">
					<Bool value="true"/>
				</Property>
			</Properties>
		</ViewProvider>
		<ViewProvider name="View">
			<Properties Count="2">
				<Property name="DisplayMode" type="App::PropertyEnumeration">
					<Integer value="0"/>
				</Property>
				<Property name="Visibility" type="App::PropertyBool">
					<Bool value="true"/>
				</Property>
			</Properties>
		</ViewProvider>
		<ViewProvider name="Ortho001">
			<Properties Count="2">
				<Property name="DisplayMode" type="App::PropertyEnumeration">
					<Integer value="0"/>
				</Property>
				<Property name="Visibility" type="App::PropertyBool">
					<Bool value="true"/>
				</Property>
			</Properties>
		</ViewProvider>
		<ViewProvider name="Cylinder003">
			<Properties Count="18">
				<Property name="BoundingBox" type="App::PropertyBool">
					<Bool value="false"/>
				</Property>
				<Property name="ControlPoints" type="App::PropertyBool">
					<Bool value="false"/>
				</Property>
				<Property name="Deviation" type="App::PropertyFloatConstraint">
					<Float value="0.500000000000"/>
				</Property>
				<Property name="DiffuseColor" type="App::PropertyColorList">
					<ColorList file="DiffuseColor28"/>
				</Property>
				<Property name="DisplayMode" type="App::PropertyEnumeration">
					<Integer value="0"/>
				</Property>
				<Property name="DrawStyle" type="App::PropertyEnumeration">
					<Integer value="0"/>
				</Property>
				<Property name="Lighting" type="App::PropertyEnumeration">
					<Integer value="1"/>
				</Property>
				<Property name="LineColor" type="App::PropertyColor">
					<PropertyColor value="437918208"/>
				</Property>
				<Property name="LineMaterial" type="App::PropertyMaterial">
					<PropertyMaterial ambientColor="858993408" diffuseColor="437918208" specularColor="0" emissiveColor="0" shininess="1.000000000000" transparency="0.000000000000"/>
				</Property>
				<Property name="LineWidth" type="App::PropertyFloatConstraint">
					<Float value="2.000000000000"/>
				</Property>
				<Property name="PointColor" type="App::PropertyColor">
					<PropertyColor value="437918208"/>
				</Property>
				<Property name="PointMaterial" type="App::PropertyMaterial">
					<PropertyMaterial ambientColor="858993408" diffuseColor="437918208" specularColor="0" emissiveColor="0" shininess="1.000000000000" transparency="0.000000000000"/>
				</Property>
				<Property name="PointSize" type="App::PropertyFloatConstraint">
					<Float value="2.000000000000"/>
				</Property>
				<Property name="Selectable" type="App::PropertyBool">
					<Bool value="true"/>
				</Property>
				<Property name="ShapeColor" type="App::PropertyColor">
					<PropertyColor value="3435973632"/>
				</Property>
				<Property name="ShapeMaterial" type="App::PropertyMaterial">
					<PropertyMaterial ambientColor="858993408" diffuseColor="3435973632" specularColor="0" emissiveColor="0" shininess="0.200000002980" transparency="0.000000000000"/>
				</Property>
				<Property name="Transparency" type="App::PropertyPercent">
					<Integer value="0"/>
				</Property>
				<Property name="Visibility" type="App::PropertyBool">
					<Bool value="false"/>
				</Property>
			</Properties>
		</ViewProvider>
		<ViewProvider name="Fusion002">
			<Properties Count="18">
				<Property name="BoundingBox" type="App::PropertyBool">
					<Bool value="false"/>
				</Property>
				<Property name="ControlPoints" type="App::PropertyBool">
					<Bool value="false"/>
				</Property>
				<Property name="Deviation" type="App::PropertyFloatConstraint">
					<Float value="0.500000000000"/>
				</Property>
				<Property name="DiffuseColor" type="App::PropertyColorList">
					<ColorList file="DiffuseColor29"/>
				</Property>
				<Property name="DisplayMode" type="App::PropertyEnumeration">
					<Integer value="0"/>
				</Property>
				<Property name="DrawStyle" type="App::PropertyEnumeration">
					<Integer value="0"/>
				</Property>
				<Property name="Lighting" type="App::PropertyEnumeration">
					<Integer value="1"/>
				</Property>
				<Property name="LineColor" type="App::PropertyColor">
					<PropertyColor value="437918208"/>
				</Property>
				<Property name="LineMaterial" type="App::PropertyMaterial">
					<PropertyMaterial ambientColor="858993408" diffuseColor="437918208" specularColor="0" emissiveColor="0" shininess="1.000000000000" transparency="0.000000000000"/>
				</Property>
				<Property name="LineWidth" type="App::PropertyFloatConstraint">
					<Float value="2.000000000000"/>
				</Property>
				<Property name="PointColor" type="App::PropertyColor">
					<PropertyColor value="437918208"/>
				</Property>
				<Property name="PointMaterial" type="App::PropertyMaterial">
					<PropertyMaterial ambientColor="858993408" diffuseColor="437918208" specularColor="0" emissiveColor="0" shininess="1.000000000000" transparency="0.000000000000"/>
				</Property>
				<Property name="PointSize" type="App::PropertyFloatConstraint">
					<Float value="2.000000000000"/>
				</Property>
				<Property name="Selectable" type="App::PropertyBool">
					<Bool value="true"/>
				</Property>
				<Property name="ShapeColor" type="App::PropertyColor">
					<PropertyColor value="3435973632"/>
				</Property>
				<Property name="ShapeMaterial" type="App::PropertyMaterial">
					<PropertyMaterial ambientColor="858993408" diffuseColor="3435973632" specularColor="0" emissiveColor="0" shininess="0.200000002980" transparency="0.000000000000"/>
				</Property>
				<Property name="Transparency" type="App::PropertyPercent">
					<Integer value="0"/>
				</Property>
				<Property name="Visibility" type="App::PropertyBool">
					<Bool value="false"/>
				</Property>
			</Properties>
		</ViewProvider>
		<ViewProvider name="Cut002">
			<Properties Count="18">
				<Property name="BoundingBox" type="App::PropertyBool">
					<Bool value="false"/>
				</Property>
				<Property name="ControlPoints" type="App::PropertyBool">
					<Bool value="false"/>
				</Property>
				<Property name="Deviation" type="App::PropertyFloatConstraint">
					<Float value="0.500000000000"/>
				</Property>
				<Property name="DiffuseColor" type="App::PropertyColorList">
					<ColorList file="DiffuseColor30"/>
				</Property>
				<Property name="DisplayMode" type="App::PropertyEnumeration">
					<Integer value="0"/>
				</Property>
				<Property name="DrawStyle" type="App::PropertyEnumeration">
					<Integer value="0"/>
				</Property>
				<Property name="Lighting" type="App::PropertyEnumeration">
					<Integer value="1"/>
				</Property>
				<Property name="LineColor" type="App::PropertyColor">
					<PropertyColor value="437918208"/>
				</Property>
				<Property name="LineMaterial" type="App::PropertyMaterial">
					<PropertyMaterial ambientColor="858993408" diffuseColor="437918208" specularColor="0" emissiveColor="0" shininess="1.000000000000" transparency="0.000000000000"/>
				</Property>
				<Property name="LineWidth" type="App::PropertyFloatConstraint">
					<Float value="2.000000000000"/>
				</Property>
				<Property name="PointColor" type="App::PropertyColor">
					<PropertyColor value="437918208"/>
				</Property>
				<Property name="PointMaterial" type="App::PropertyMaterial">
					<PropertyMaterial ambientColor="858993408" diffuseColor="437918208" specularColor="0" emissiveColor="0" shininess="1.000000000000" transparency="0.000000000000"/>
				</Property>
				<Property name="PointSize" type="App::PropertyFloatConstraint">
					<Float value="2.000000000000"/>
				</Property>
				<Property name="Selectable" type="App::PropertyBool">
					<Bool value="true"/>
				</Property>
				<Property name="ShapeColor" type="App::PropertyColor">
					<PropertyColor value="3435973632"/>
				</Property>
				<Property name="ShapeMaterial" type="App::PropertyMaterial">
					<PropertyMaterial ambientColor="858993408" diffuseColor="3435973632" specularColor="0" emissiveColor="0" shininess="0.200000002980" transparency="0.000000000000"/>
				</Property>
				<Property name="Transparency" type="App::PropertyPercent">
					<Integer value="0"/>
				</Property>
				<Property name="Visibility" type="App::PropertyBool">
					<Bool value="true"/>
				</Property>
			</Properties>
		</ViewProvider>
		<ViewProvider name="Sketch001">
			<Properties Count="24">
				<Property name="Autoconstraints" type="App::PropertyBool">
					<Bool value="true"/>
				</Property>
				<Property name="BoundingBox" type="App::PropertyBool">
					<Bool value="false"/>
				</Property>
				<Property name="ControlPoints" type="App::PropertyBool">
					<Bool value="false"/>
				</Property>
				<Property name="Deviation" type="App::PropertyFloatConstraint">
					<Float value="0.500000000000"/>
				</Property>
				<Property name="DiffuseColor" type="App::PropertyColorList">
					<ColorList file="DiffuseColor31"/>
				</Property>
				<Property name="DisplayMode" type="App::PropertyEnumeration">
					<Integer value="1"/>
				</Property>
				<Property name="DrawStyle" type="App::PropertyEnumeration">
					<Integer value="0"/>
				</Property>
				<Property name="GridSize" type="App::PropertyDistance">
					<Float value="10.000000000000"/>
				</Property>
				<Property name="GridSnap" type="App::PropertyBool">
					<Bool value="true"/>
				</Property>
				<Property name="GridStyle" type="App::PropertyEnumeration">
					<Integer value="0"/>
				</Property>
				<Property name="Lighting" type="App::PropertyEnumeration">
					<Integer value="1"/>
				</Property>
				<Property name="LineColor" type="App::PropertyColor">
					<PropertyColor value="4294967040"/>
				</Property>
				<Property name="LineMaterial" type="App::PropertyMaterial">
					<PropertyMaterial ambientColor="858993408" diffuseColor="4294967040" specularColor="0" emissiveColor="0" shininess="1.000000000000" transparency="0.000000000000"/>
				</Property>
				<Property name="LineWidth" type="App::PropertyFloatConstraint">
					<Float value="2.000000000000"/>
				</Property>
				<Property name="PointColor" type="App::PropertyColor">
					<PropertyColor value="4294967040"/>
				</Property>
				<Property name="PointMaterial" type="App::PropertyMaterial">
					<PropertyMaterial ambientColor="858993408" diffuseColor="4294967040" specularColor="0" emissiveColor="0" shininess="1.000000000000" transparency="0.000000000000"/>
				</Property>
				<Property name="PointSize" type="App::PropertyFloatConstraint">
					<Float value="4.000000000000"/>
				</Property>
				<Property name="Selectable" type="App::PropertyBool">
					<Bool value="true"/>
				</Property>
				<Property name="ShapeColor" type="App::PropertyColor">
					<PropertyColor value="3435973632"/>
				</Property>
				<Property name="ShapeMaterial" type="App::PropertyMaterial">
					<PropertyMaterial ambientColor="858993408" diffuseColor="3435973632" specularColor="0" emissiveColor="0" shininess="0.200000002980" transparency="0.000000000000"/>
				</Property>
				<Property name="ShowGrid" type="App::PropertyBool">
					<Bool value="false"/>
				</Property>
				<Property name="TightGrid" type="App::PropertyBool">
					<Bool value="true"/>
				</Property>
				<Property name="Transparency" type="App::PropertyPercent">
					<Integer value="0"/>
				</Property>
				<Property name="Visibility" type="App::PropertyBool">
					<Bool value="false"/>
				</Property>
			</Properties>
		</ViewProvider>
		<ViewProvider name="Part__Mirroring002">
			<Properties Count="18">
				<Property name="BoundingBox" type="App::PropertyBool">
					<Bool value="false"/>
				</Property>
				<Property name="ControlPoints" type="App::PropertyBool">
					<Bool value="false"/>
				</Property>
				<Property name="Deviation" type="App::PropertyFloatConstraint">
					<Float value="0.500000000000"/>
				</Property>
				<Property name="DiffuseColor" type="App::PropertyColorList">
					<ColorList file="DiffuseColor32"/>
				</Property>
				<Property name="DisplayMode" type="App::PropertyEnumeration">
					<Integer value="0"/>
				</Property>
				<Property name="DrawStyle" type="App::PropertyEnumeration">
					<Integer value="0"/>
				</Property>
				<Property name="Lighting" type="App::PropertyEnumeration">
					<Integer value="1"/>
				</Property>
				<Property name="LineColor" type="App::PropertyColor">
					<PropertyColor value="437918208"/>
				</Property>
				<Property name="LineMaterial" type="App::PropertyMaterial">
					<PropertyMaterial ambientColor="858993408" diffuseColor="437918208" specularColor="0" emissiveColor="0" shininess="1.000000000000" transparency="0.000000000000"/>
				</Property>
				<Property name="LineWidth" type="App::PropertyFloatConstraint">
					<Float value="2.000000000000"/>
				</Property>
				<Property name="PointColor" type="App::PropertyColor">
					<PropertyColor value="437918208"/>
				</Property>
				<Property name="PointMaterial" type="App::PropertyMaterial">
					<PropertyMaterial ambientColor="858993408" diffuseColor="437918208" specularColor="0" emissiveColor="0" shininess="1.000000000000" transparency="0.000000000000"/>
				</Property>
				<Property name="PointSize" type="App::PropertyFloatConstraint">
					<Float value="2.000000000000"/>
				</Property>
				<Property name="Selectable" type="App::PropertyBool">
					<Bool value="true"/>
				</Property>
				<Property name="ShapeColor" type="App::PropertyColor">
					<PropertyColor value="995275520"/>
				</Property>
				<Property name="ShapeMaterial" type="App::PropertyMaterial">
					<PropertyMaterial ambientColor="858993408" diffuseColor="995275520" specularColor="0" emissiveColor="0" shininess="0.200000002980" transparency="0.000000000000"/>
				</Property>
				<Property name="Transparency" type="App::PropertyPercent">
					<Integer value="0"/>
				</Property>
				<Property name="Visibility" type="App::PropertyBool">
					<Bool value="true"/>
				</Property>
			</Properties>
		</ViewProvider>
		<ViewProvider name="Cut005">
			<Properties Count="18">
				<Property name="BoundingBox" type="App::PropertyBool">
					<Bool value="false"/>
				</Property>
				<Property name="ControlPoints" type="App::PropertyBool">
					<Bool value="false"/>
				</Property>
				<Property name="Deviation" type="App::PropertyFloatConstraint">
					<Float value="0.500000000000"/>
				</Property>
				<Property name="DiffuseColor" type="App::PropertyColorList">
					<ColorList file="DiffuseColor33"/>
				</Property>
				<Property name="DisplayMode" type="App::PropertyEnumeration">
					<Integer value="0"/>
				</Property>
				<Property name="DrawStyle" type="App::PropertyEnumeration">
					<Integer value="0"/>
				</Property>
				<Property name="Lighting" type="App::PropertyEnumeration">
					<Integer value="1"/>
				</Property>
				<Property name="LineColor" type="App::PropertyColor">
					<PropertyColor value="437918208"/>
				</Property>
				<Property name="LineMaterial" type="App::PropertyMaterial">
					<PropertyMaterial ambientColor="858993408" diffuseColor="437918208" specularColor="0" emissiveColor="0" shininess="1.000000000000" transparency="0.000000000000"/>
				</Property>
				<Property name="LineWidth" type="App::PropertyFloatConstraint">
					<Float value="2.000000000000"/>
				</Property>
				<Property name="PointColor" type="App::PropertyColor">
					<PropertyColor value="437918208"/>
				</Property>
				<Property name="PointMaterial" type="App::PropertyMaterial">
					<PropertyMaterial ambientColor="858993408" diffuseColor="437918208" specularColor="0" emissiveColor="0" shininess="1.000000000000" transparency="0.000000000000"/>
				</Property>
				<Property name="PointSize" type="App::PropertyFloatConstraint">
					<Float value="2.000000000000"/>
				</Property>
				<Property name="Selectable" type="App::PropertyBool">
					<Bool value="true"/>
				</Property>
				<Property name="ShapeColor" type="App::PropertyColor">
					<PropertyColor value="995275520"/>
				</Property>
				<Property name="ShapeMaterial" type="App::PropertyMaterial">
					<PropertyMaterial ambientColor="858993408" diffuseColor="995275520" specularColor="0" emissiveColor="0" shininess="0.200000002980" transparency="0.000000000000"/>
				</Property>
				<Property name="Transparency" type="App::PropertyPercent">
					<Integer value="0"/>
				</Property>
				<Property name="Visibility" type="App::PropertyBool">
					<Bool value="true"/>
				</Property>
			</Properties>
		</ViewProvider>
		<ViewProvider name="Page">
			<Properties Count="5">
				<Property name="DisplayMode" type="App::PropertyEnumeration">
					<Integer value="0"/>
				</Property>
				<Property name="HintOffsetX" type="App::PropertyFloat">
					<Float value="10.000000000000"/>
				</Property>
				<Property name="HintOffsetY" type="App::PropertyFloat">
					<Float value="10.000000000000"/>
				</Property>
				<Property name="HintScale" type="App::PropertyFloat">
					<Float value="10.000000000000"/>
				</Property>
				<Property name="Visibility" type="App::PropertyBool">
					<Bool value="false"/>
				</Property>
			</Properties>
		</ViewProvider>
	</ViewProviderData>
	<Camera settings="  OrthographicCamera {   viewportMapping ADJUST_CAMERA   position 2.8867526 -2.8867509 -1.1132488   orientation 0.74290609 0.30772209 0.59447283  1.2171158   nearDistance -176.11169   farDistance 190.51978   aspectRatio 1   focalDistance 5   height 679.40051  } "/>
</Document>
